# Supplementary material for: Genotyping by Sequencing in Almond: SNP Discovery, Linkage Mapping, and Marker Design
Source: G3 (Bethesda). 2017 Nov 15;8(1):161–72. doi: 10.1534/g3.117.300376 (PMC5765344; doi:10.1534/g3.117.300376)
Supplement: Supplementary file 1 [file 161FileS1.xlsx]

## Sheet: Table S1
Table S1
Parentage and origin of almond clones
Almond clone	Parentage	Origin
Chellaston	Unknown	Australia
Constantí	(Ferragnès × Ferraduel) × open-pollinated	Spain
Ferraduel	Cristomorto × Aii	France
Francolí	Cristomorto × Tuono	Spain
Glorieta	Primorskiy × Cristomorto	Spain
Johnston	Unknown	Australia
Lauranne	Ferragnès × Tuono	France
Mandaline	Ferralise × Tuono	France
Marta	Ferragnès × Tuono	Spain
Nonpareil	Unknown	USA
R1065	Ferragnès × Tuono	France
Somerton	Unknown	Australia
Steliette	Ferragnès × Tuono	France
Tarraco	(Ferralise × Tuono) × Anxaneta	Spain
Vairo	(Primorskiy × Cristomorto) × Lauranne	Spain
White	Unknown	Iran
12-350	Lauranne × Marcona	Spain

## Sheet: Table S2
Table S2
Parentage and origin of rootstocks
Rootstock	Parentage	Origin	Reference
Adafuel	Prunus persica × Prunus dulcis (Marcona)	Spain	Cambra, R., 1990 'Adafuel', and almond × peach hybrid rootstock. HortSci 25 (5):584.
Atlas	Complex hybrid (possibly containing Nemaguard, Jordanolo almond, flowering plum (Prunus blireiana) and apricot (Prunus armeniaca)	USA
Bright’s Hybrid 1	Prunus persica × Prunus dulcil (Titan)	USA	http://p2g.us.com/index.php/brights-hybrid5/
Cornerstone	Prunus persica × Prunus dulcis	USA	Slaughter, J.K., and T.J. Gerdts, 2010 Prunus rootstock, 'Cornerstone'. Google Patents.
Felinem	Prunus dulcis (Garfi) × Prunus persica (Nemared)	Spain	Felipe, A.J., 2009 'Felinem', 'Garnem', and 'Monegro' almond × peach rootstocks. HortSci 44 (a):196-197.
Garnem	Prunus dulcis (Garfi) × Prunus persica (Nemared)	Spain	Felipe, A.J., 2009 'Felinem', 'Garnem', and 'Monegro' almond × peach rootstocks. HortSci 44 (a):196-197.
GF 557	Prunus persica (Shalil)× Prunus dulcis	France
Hansen 536	Prunus persica × Prunus dulcis	USA	Kester, D.E., and R.N. Assay R.N., 1987 ‘Hansen 2168’ and ‘Hansen 536’ - Two new Prunus rootstock clones. HortSci 21: 331-332 .
Krymsk 86	Prunus cerasifera × Prunus persica	Russia	http://p2g.us.com/wp-content/uploads/2014/12/krymsk-86-2014.pdf	Hand book of Fruit science and technology (1995) Eds D.K Salunkhe and S.S Kadsm, Marcel Dekker Inc, New YorK, USA
Monegro	Prunus dulcis (Garfi) × Prunus persica (Nemared)	Spain	Felipe, A.J., 2009 'Felinem', 'Garnem', and 'Monegro' almond × peach rootstocks. HortSci 44 (a):196-197.
Nemaguard	Prunus persica or Prunus persica × Prunus davidiana or Prunus persica × Prunus mira	USA		Kester, D. E., and Grasselly, C. (1987) Almond rootstocks. In Rootstocks for Fruit Crops'. (Eds R. C. Rom and pp. 265-93. (John Wiley & Sons: New York.)
Nickels	Prunus dulcis (UCD533) × Prunus persica (Nemaguard)	USA	Kester, D.E., R.N. Asay, and T.M. Gradziel, 2002 Nickels, almond × peach clonal rootstock. HortSci 37(2):415-417.
Penta	European plum (Prunus domestica) open-pollinated (S5133 × Lauranne)	Italy		Nicotra, A and Moser L. (2001) New plum selections as rootstocks for stone fruits In: fifth international peach symposium, ISHS p. 67
Tetra	European plum (Prunus domestica)	Italy		Nicotra, A and Moser L. (2001) New plum selections as rootstocks for stone fruits In: fifth international peach symposium, ISHS p. 67
Viking	Complex hybrid (possibly containing Nemaguard, Jordanolo almond, flowering plum (Prunus blireiana) and apricot (Prunus armeniaca)	USA	Zaiger C.F., G.N. Zaiger, L.M. Gardner, and G.G. Zaiger,1994 Interspecific rootstock 'Viking'. Google Patents

## Sheet: Table S3
Table S3
Fragment size distributions from in silico digestion of the peach genome sequence
Restriction enzyme(s)	Number of fragments			Percentage of peach genome digested into fragments of 150-500 bp
	< 150 bp	150 – 500 bp	> 500 bp
ApeKI	66751	77153	1255852	17
HpaII	63659	40873	93476	9
PstI	2476	4325	39199	1
ApeKI and HpaII	65772	144065	62256	32
ApeKI and PstI	10000	14900	35325	4
HpaII and PstI	10501	15434	39250	4

## Sheet: Table S4
Table S4
Barcode and primer sequences used for genotyping by sequencing
Number	Barcode	Plus strand primer (5´- 3´)	Negative strand primer (5´- 3´)
1	AGGC	ACACTCTTTCCCTACACGACGCTCTTCCGATCTAGGC	CWGGCCTAGATCGGAAGAGCGTCGTGTAGGGAAAGAGTGT
2	GATT	ACACTCTTTCCCTACACGACGCTCTTCCGATCTGATT	CWGAATCAGATCGGAAGAGCGTCGTGTAGGGAAAGAGTGT
3	CGAA	ACACTCTTTCCCTACACGACGCTCTTCCGATCTCGAA	CWGTTCGAGATCGGAAGAGCGTCGTGTAGGGAAAGAGTGT
4	GTCC	ACACTCTTTCCCTACACGACGCTCTTCCGATCTGTCC	CWGGGACAGATCGGAAGAGCGTCGTGTAGGGAAAGAGTGT
5	ACAT	ACACTCTTTCCCTACACGACGCTCTTCCGATCTACAT	CWGATGTAGATCGGAAGAGCGTCGTGTAGGGAAAGAGTGT
6	GCGA	ACACTCTTTCCCTACACGACGCTCTTCCGATCTGCGA	CWGTCGCAGATCGGAAGAGCGTCGTGTAGGGAAAGAGTGT
7	TGCT	ACACTCTTTCCCTACACGACGCTCTTCCGATCTTGCT	CWGAGCAAGATCGGAAGAGCGTCGTGTAGGGAAAGAGTGT
8	CCTC	ACACTCTTTCCCTACACGACGCTCTTCCGATCTCCTC	CWGGAGGAGATCGGAAGAGCGTCGTGTAGGGAAAGAGTGT
9	AACA	ACACTCTTTCCCTACACGACGCTCTTCCGATCTAACA	CWGTGTTAGATCGGAAGAGCGTCGTGTAGGGAAAGAGTGT
10	CTGT	ACACTCTTTCCCTACACGACGCTCTTCCGATCTCTGT	CWGACAGAGATCGGAAGAGCGTCGTGTAGGGAAAGAGTGT
11	TAAC	ACACTCTTTCCCTACACGACGCTCTTCCGATCTTAAC	CWGGTTAAGATCGGAAGAGCGTCGTGTAGGGAAAGAGTGT
12	CTCGA	ACACTCTTTCCCTACACGACGCTCTTCCGATCTCTCGA	CWGTCGAGAGATCGGAAGAGCGTCGTGTAGGGAAAGAGTGT
13	ACCGT	ACACTCTTTCCCTACACGACGCTCTTCCGATCTACCGT	CWGACGGTAGATCGGAAGAGCGTCGTGTAGGGAAAGAGTGT
14	CGTCA	ACACTCTTTCCCTACACGACGCTCTTCCGATCTCGTCA	CWGTGACGAGATCGGAAGAGCGTCGTGTAGGGAAAGAGTGT
15	TCGCA	ACACTCTTTCCCTACACGACGCTCTTCCGATCTTCGCA	CWGTGCGAAGATCGGAAGAGCGTCGTGTAGGGAAAGAGTGT
16	CGCAT	ACACTCTTTCCCTACACGACGCTCTTCCGATCTCGCAT	CWGATGCGAGATCGGAAGAGCGTCGTGTAGGGAAAGAGTGT
17	GCACT	ACACTCTTTCCCTACACGACGCTCTTCCGATCTGCACT	CWGAGTGCAGATCGGAAGAGCGTCGTGTAGGGAAAGAGTGT
18	AGCTA	ACACTCTTTCCCTACACGACGCTCTTCCGATCTAGCTA	CWGTAGCTAGATCGGAAGAGCGTCGTGTAGGGAAAGAGTGT
19	CAGCT	ACACTCTTTCCCTACACGACGCTCTTCCGATCTCAGCT	CWGAGCTGAGATCGGAAGAGCGTCGTGTAGGGAAAGAGTGT
20	TCAGC	ACACTCTTTCCCTACACGACGCTCTTCCGATCTTCAGC	CWGGCTGAAGATCGGAAGAGCGTCGTGTAGGGAAAGAGTGT
21	CATGC	ACACTCTTTCCCTACACGACGCTCTTCCGATCTCATGC	CWGGCATGAGATCGGAAGAGCGTCGTGTAGGGAAAGAGTGT
22	GCTAC	ACACTCTTTCCCTACACGACGCTCTTCCGATCTGCTAC	CWGGTAGCAGATCGGAAGAGCGTCGTGTAGGGAAAGAGTGT
23	CTGAC	ACACTCTTTCCCTACACGACGCTCTTCCGATCTCTGAC	CWGGTCAGAGATCGGAAGAGCGTCGTGTAGGGAAAGAGTGT
24	GACTC	ACACTCTTTCCCTACACGACGCTCTTCCGATCTGACTC	CWGGAGTCAGATCGGAAGAGCGTCGTGTAGGGAAAGAGTGT
25	ACGTC	ACACTCTTTCCCTACACGACGCTCTTCCGATCTACGTC	CWGGACGTAGATCGGAAGAGCGTCGTGTAGGGAAAGAGTGT
26	CGATC	ACACTCTTTCCCTACACGACGCTCTTCCGATCTCGATC	CWGGATCGAGATCGGAAGAGCGTCGTGTAGGGAAAGAGTGT
27	ATGCGT	ACACTCTTTCCCTACACGACGCTCTTCCGATCTATGCGT	CWGACGCATAGATCGGAAGAGCGTCGTGTAGGGAAAGAGTGT
28	TCCAGT	ACACTCTTTCCCTACACGACGCTCTTCCGATCTTCCAGT	CWGACTGGAAGATCGGAAGAGCGTCGTGTAGGGAAAGAGTGT
29	GCTTGA	ACACTCTTTCCCTACACGACGCTCTTCCGATCTGCTTGA	CWGTCAAGCAGATCGGAAGAGCGTCGTGTAGGGAAAGAGTGT
30	TCCGTA	ACACTCTTTCCCTACACGACGCTCTTCCGATCTTCCGTA	CWGTACGGAAGATCGGAAGAGCGTCGTGTAGGGAAAGAGTGT
31	TCGGAT	ACACTCTTTCCCTACACGACGCTCTTCCGATCTTCGGAT	CWGATCCGAAGATCGGAAGAGCGTCGTGTAGGGAAAGAGTGT
32	GTCTTA	ACACTCTTTCCCTACACGACGCTCTTCCGATCTGTCTTA	CWGTAAGACAGATCGGAAGAGCGTCGTGTAGGGAAAGAGTGT
33	CGGAGT	ACACTCTTTCCCTACACGACGCTCTTCCGATCTCGGAGT	CWGACTCCGAGATCGGAAGAGCGTCGTGTAGGGAAAGAGTGT
34	CGTCTA	ACACTCTTTCCCTACACGACGCTCTTCCGATCTCGTCTA	CWGTAGACGAGATCGGAAGAGCGTCGTGTAGGGAAAGAGTGT
35	CACGTT	ACACTCTTTCCCTACACGACGCTCTTCCGATCTCACGTT	CWGAACGTGAGATCGGAAGAGCGTCGTGTAGGGAAAGAGTGT
36	GTTAGC	ACACTCTTTCCCTACACGACGCTCTTCCGATCTGTTAGC	CWGGCTAACAGATCGGAAGAGCGTCGTGTAGGGAAAGAGTGT
37	AGCATT	ACACTCTTTCCCTACACGACGCTCTTCCGATCTAGCATT	CWGAATGCTAGATCGGAAGAGCGTCGTGTAGGGAAAGAGTGT
38	CTCCGA	ACACTCTTTCCCTACACGACGCTCTTCCGATCTCTCCGA	CWGTCGGAGAGATCGGAAGAGCGTCGTGTAGGGAAAGAGTGT
39	TTGGCA	ACACTCTTTCCCTACACGACGCTCTTCCGATCTTTGGCA	CWGTGCCAAAGATCGGAAGAGCGTCGTGTAGGGAAAGAGTGT
40	CCACGT	ACACTCTTTCCCTACACGACGCTCTTCCGATCTCCACGT	CWGACGTGGAGATCGGAAGAGCGTCGTGTAGGGAAAGAGTGT
41	GATGTC	ACACTCTTTCCCTACACGACGCTCTTCCGATCTGATGTC	CWGGACATCAGATCGGAAGAGCGTCGTGTAGGGAAAGAGTGT
42	TGTTAC	ACACTCTTTCCCTACACGACGCTCTTCCGATCTTGTTAC	CWGGTAACAAGATCGGAAGAGCGTCGTGTAGGGAAAGAGTGT
43	CAGTTA	ACACTCTTTCCCTACACGACGCTCTTCCGATCTCAGTTA	CWGTAACTGAGATCGGAAGAGCGTCGTGTAGGGAAAGAGTGT
44	GCCTAT	ACACTCTTTCCCTACACGACGCTCTTCCGATCTGCCTAT	CWGATAGGCAGATCGGAAGAGCGTCGTGTAGGGAAAGAGTGT
45	AGTGGC	ACACTCTTTCCCTACACGACGCTCTTCCGATCTAGTGGC	CWGGCCACTAGATCGGAAGAGCGTCGTGTAGGGAAAGAGTGT
46	TGACCT	ACACTCTTTCCCTACACGACGCTCTTCCGATCTTGACCT	CWGAGGTCAAGATCGGAAGAGCGTCGTGTAGGGAAAGAGTGT
47	TTGCAC	ACACTCTTTCCCTACACGACGCTCTTCCGATCTTTGCAC	CWGGTGCAAAGATCGGAAGAGCGTCGTGTAGGGAAAGAGTGT
48	CTAGCT	ACACTCTTTCCCTACACGACGCTCTTCCGATCTCTAGCT	CWGAGCTAGAGATCGGAAGAGCGTCGTGTAGGGAAAGAGTGT
49	TAGTGC	ACACTCTTTCCCTACACGACGCTCTTCCGATCTTAGTGC	CWGGCACTAAGATCGGAAGAGCGTCGTGTAGGGAAAGAGTGT
50	GTTCCA	ACACTCTTTCCCTACACGACGCTCTTCCGATCTGTTCCA	CWGTGGAACAGATCGGAAGAGCGTCGTGTAGGGAAAGAGTGT
51	TGAATC	ACACTCTTTCCCTACACGACGCTCTTCCGATCTTGAATC	CWGGATTCAAGATCGGAAGAGCGTCGTGTAGGGAAAGAGTGT
52	CGCCAT	ACACTCTTTCCCTACACGACGCTCTTCCGATCTCGCCAT	CWGATGGCGAGATCGGAAGAGCGTCGTGTAGGGAAAGAGTGT
53	ATCGTC	ACACTCTTTCCCTACACGACGCTCTTCCGATCTATCGTC	CWGGACGATAGATCGGAAGAGCGTCGTGTAGGGAAAGAGTGT
54	GTCACT	ACACTCTTTCCCTACACGACGCTCTTCCGATCTGTCACT	CWGAGTGACAGATCGGAAGAGCGTCGTGTAGGGAAAGAGTGT
55	CATCGC	ACACTCTTTCCCTACACGACGCTCTTCCGATCTCATCGC	CWGGCGATGAGATCGGAAGAGCGTCGTGTAGGGAAAGAGTGT
56	AGGTCT	ACACTCTTTCCCTACACGACGCTCTTCCGATCTAGGTCT	CWGAGACCTAGATCGGAAGAGCGTCGTGTAGGGAAAGAGTGT
57	CCTGCA	ACACTCTTTCCCTACACGACGCTCTTCCGATCTCCTGCA	CWGTGCAGGAGATCGGAAGAGCGTCGTGTAGGGAAAGAGTGT
58	GTACTC	ACACTCTTTCCCTACACGACGCTCTTCCGATCTGTACTC	CWGGAGTACAGATCGGAAGAGCGTCGTGTAGGGAAAGAGTGT
59	ACCTGC	ACACTCTTTCCCTACACGACGCTCTTCCGATCTACCTGC	CWGGCAGGTAGATCGGAAGAGCGTCGTGTAGGGAAAGAGTGT
60	CTTGAC	ACACTCTTTCCCTACACGACGCTCTTCCGATCTCTTGAC	CWGGTCAAGAGATCGGAAGAGCGTCGTGTAGGGAAAGAGTGT
61	ACCGCT	ACACTCTTTCCCTACACGACGCTCTTCCGATCTACCGCT	CWGAGCGGTAGATCGGAAGAGCGTCGTGTAGGGAAAGAGTGT
62	GCTCAC	ACACTCTTTCCCTACACGACGCTCTTCCGATCTGCTCAC	CWGGTGAGCAGATCGGAAGAGCGTCGTGTAGGGAAAGAGTGT
63	CTATGC	ACACTCTTTCCCTACACGACGCTCTTCCGATCTCTATGC	CWGGCATAGAGATCGGAAGAGCGTCGTGTAGGGAAAGAGTGT
64	CAGCCT	ACACTCTTTCCCTACACGACGCTCTTCCGATCTCAGCCT	CWGAGGCTGAGATCGGAAGAGCGTCGTGTAGGGAAAGAGTGT
65	GCCATC	ACACTCTTTCCCTACACGACGCTCTTCCGATCTGCCATC	CWGGATGGCAGATCGGAAGAGCGTCGTGTAGGGAAAGAGTGT
66	CGCTCA	ACACTCTTTCCCTACACGACGCTCTTCCGATCTCGCTCA	CWGTGAGCGAGATCGGAAGAGCGTCGTGTAGGGAAAGAGTGT
67	ACGCTC	ACACTCTTTCCCTACACGACGCTCTTCCGATCTACGCTC	CWGGAGCGTAGATCGGAAGAGCGTCGTGTAGGGAAAGAGTGT
68	CTGATC	ACACTCTTTCCCTACACGACGCTCTTCCGATCTCTGATC	CWGGATCAGAGATCGGAAGAGCGTCGTGTAGGGAAAGAGTGT
69	CCAGTC	ACACTCTTTCCCTACACGACGCTCTTCCGATCTCCAGTC	CWGGACTGGAGATCGGAAGAGCGTCGTGTAGGGAAAGAGTGT
70	TACGCC	ACACTCTTTCCCTACACGACGCTCTTCCGATCTTACGCC	CWGGGCGTAAGATCGGAAGAGCGTCGTGTAGGGAAAGAGTGT
71	CCGTAC	ACACTCTTTCCCTACACGACGCTCTTCCGATCTCCGTAC	CWGGTACGGAGATCGGAAGAGCGTCGTGTAGGGAAAGAGTGT
72	TCGACC	ACACTCTTTCCCTACACGACGCTCTTCCGATCTTCGACC	CWGGGTCGAAGATCGGAAGAGCGTCGTGTAGGGAAAGAGTGT
73	GCATCC	ACACTCTTTCCCTACACGACGCTCTTCCGATCTGCATCC	CWGGGATGCAGATCGGAAGAGCGTCGTGTAGGGAAAGAGTGT
74	CGTACC	ACACTCTTTCCCTACACGACGCTCTTCCGATCTCGTACC	CWGGGTACGAGATCGGAAGAGCGTCGTGTAGGGAAAGAGTGT
75	ATTCAGT	ACACTCTTTCCCTACACGACGCTCTTCCGATCTATTCAGT	CWGACTGAATAGATCGGAAGAGCGTCGTGTAGGGAAAGAGTGT
76	TATCTGA	ACACTCTTTCCCTACACGACGCTCTTCCGATCTTATCTGA	CWGTCAGATAAGATCGGAAGAGCGTCGTGTAGGGAAAGAGTGT
77	TTCAAGT	ACACTCTTTCCCTACACGACGCTCTTCCGATCTTTCAAGT	CWGACTTGAAAGATCGGAAGAGCGTCGTGTAGGGAAAGAGTGT
78	GAGCAGT	ACACTCTTTCCCTACACGACGCTCTTCCGATCTGAGCAGT	CWGACTGCTCAGATCGGAAGAGCGTCGTGTAGGGAAAGAGTGT
79	TCTAGGA	ACACTCTTTCCCTACACGACGCTCTTCCGATCTTCTAGGA	CWGTCCTAGAAGATCGGAAGAGCGTCGTGTAGGGAAAGAGTGT
80	ACACGGT	ACACTCTTTCCCTACACGACGCTCTTCCGATCTACACGGT	CWGACCGTGTAGATCGGAAGAGCGTCGTGTAGGGAAAGAGTGT
81	GACGTGA	ACACTCTTTCCCTACACGACGCTCTTCCGATCTGACGTGA	CWGTCACGTCAGATCGGAAGAGCGTCGTGTAGGGAAAGAGTGT
82	TCATAGT	ACACTCTTTCCCTACACGACGCTCTTCCGATCTTCATAGT	CWGACTATGAAGATCGGAAGAGCGTCGTGTAGGGAAAGAGTGT
83	TTACGAT	ACACTCTTTCCCTACACGACGCTCTTCCGATCTTTACGAT	CWGATCGTAAAGATCGGAAGAGCGTCGTGTAGGGAAAGAGTGT
84	GGCTAGA	ACACTCTTTCCCTACACGACGCTCTTCCGATCTGGCTAGA	CWGTCTAGCCAGATCGGAAGAGCGTCGTGTAGGGAAAGAGTGT
85	AATCGTT	ACACTCTTTCCCTACACGACGCTCTTCCGATCTAATCGTT	CWGAACGATTAGATCGGAAGAGCGTCGTGTAGGGAAAGAGTGT
86	CTATGGA	ACACTCTTTCCCTACACGACGCTCTTCCGATCTCTATGGA	CWGTCCATAGAGATCGGAAGAGCGTCGTGTAGGGAAAGAGTGT
87	TACGGTA	ACACTCTTTCCCTACACGACGCTCTTCCGATCTTACGGTA	CWGTACCGTAAGATCGGAAGAGCGTCGTGTAGGGAAAGAGTGT
88	ACTATGT	ACACTCTTTCCCTACACGACGCTCTTCCGATCTACTATGT	CWGACATAGTAGATCGGAAGAGCGTCGTGTAGGGAAAGAGTGT
89	CGTGAAT	ACACTCTTTCCCTACACGACGCTCTTCCGATCTCGTGAAT	CWGATTCACGAGATCGGAAGAGCGTCGTGTAGGGAAAGAGTGT
90	TTGCAGA	ACACTCTTTCCCTACACGACGCTCTTCCGATCTTTGCAGA	CWGTCTGCAAAGATCGGAAGAGCGTCGTGTAGGGAAAGAGTGT
91	AACTTGT	ACACTCTTTCCCTACACGACGCTCTTCCGATCTAACTTGT	CWGACAAGTTAGATCGGAAGAGCGTCGTGTAGGGAAAGAGTGT
92	TGACGTA	ACACTCTTTCCCTACACGACGCTCTTCCGATCTTGACGTA	CWGTACGTCAAGATCGGAAGAGCGTCGTGTAGGGAAAGAGTGT
93	GCTATAA	ACACTCTTTCCCTACACGACGCTCTTCCGATCTGCTATAA	CWGTTATAGCAGATCGGAAGAGCGTCGTGTAGGGAAAGAGTGT
94	ATCGTAT	ACACTCTTTCCCTACACGACGCTCTTCCGATCTATCGTAT	CWGATACGATAGATCGGAAGAGCGTCGTGTAGGGAAAGAGTGT
95	TACTGAT	ACACTCTTTCCCTACACGACGCTCTTCCGATCTTACTGAT	CWGATCAGTAAGATCGGAAGAGCGTCGTGTAGGGAAAGAGTGT
96	CTTGAGA	ACACTCTTTCCCTACACGACGCTCTTCCGATCTCTTGAGA	CWGTCTCAAGAGATCGGAAGAGCGTCGTGTAGGGAAAGAGTGT
Common		CWGAGATCGGAAGAGCGGTTCAGCAGGAATGCCGAG	CTCGGCATTCCTGCTGAACCGCTCTTCCGATCT

## Sheet: Table S5
Table S5
Allele-specific and common primer sequences for SNP marker assays
Marker assay	GBS tag pair	FAM primer sequence (5'-3')a	HEX primer sequence (5'-3')a	Common primer sequence (5'-3')	Nonpareil genotype	Lauranne genotype
WriPdK1	TP13153	GAAGGTGACCAAGTTCATGCTCGGCTTCACGGCCCAC	GAAGGTCGGAGTCAACGGATTGCTCGGCTTCACGGCCCAT	TCAAACCGGAAACGCCTTAGACGTT	C:T	T:T
WriPdK2	TP15291	GAAGGTGACCAAGTTCATGCTCCACCACCATAACTGCCACCTTT	GAAGGTCGGAGTCAACGGATTCACCACCATAACTGCCACCTTC	GCTATTGGTTCCGGTGGTGGTGTT	A:G	G:G
WriPdK3	TP24404	GAAGGTGACCAAGTTCATGCTGCCGGTAAAGACCAAGTAATGGTTTT	GAAGGTCGGAGTCAACGGATTCCGGTAAAGACCAAGTAATGGTTTC	CTGCAAGGAAGAGAGTTGAAGAGAGA	A:G	G:G
WriPdK4	TP29093	GAAGGTGACCAAGTTCATGCTCACAGAAGTTCTTTGAGCCCTTTAC	GAAGGTCGGAGTCAACGGATTCCACAGAAGTTCTTTGAGCCCTTTAT	TCAAGGAGATCGACTTTAATGCCTTTCAT	T:C	C:C
WriPdK5	TP9968	GAAGGTGACCAAGTTCATGCTTGTTGGACTTCGAATCCGAGTCT	GAAGGTCGGAGTCAACGGATTCTTAGGAGGAAGCTAAATAAGCGATC	CATGGGAGTGTAAGGCCTGGGAT	A:G	G:G
WriPdK6	TP16417	GAAGGTGACCAAGTTCATGCTTGTTGGACTTCGAATCCGAGTCT	GAAGGTCGGAGTCAACGGATTGTTGGACTTCGAATCCGAGTCG	GCGTGAATTGAGTGGGACATTGCAA	A:C	C:C
WriPdK7	TP18674	GAAGGTGACCAAGTTCATGCTACTCCTTGCGGACCTCCTTG	GAAGGTCGGAGTCAACGGATTACTCCTTGCGGACCTCCTTC	AGCTCCGCAGAGACTACGCCAA	C:G	G:G
WriPdK8	TP33068	GAAGGTGACCAAGTTCATCTAATTTCCAATATAAGTTTGGCTGCGAA	GAAGGTCGGAGTCAACGGATTCTAATTTCCAATATAAGTTTGGCTGCGAT	CCAATTAGTAGCTCTCTGGCTGGTT	T:A	T:T
WriPdK9	TP20078	GAAGGTGACCAAGTTCATGCTGCATGCCTTATGGCTGTCAAGG	GAAGGTCGGAGTCAACGGATTATGCATGCCTTATGGCTGTCAAGT	CTTATTGTGTATGAGAGCTGTGAGGTTAT	G:T	T:T
WriPdK10	TP16298	GAAGGTGACCAAGTTCATGCTCACATAGCAACTCCTCACCCC	GAAGGTCGGAGTCAACGGATTCCACATAGCAACTCCTCACCCT	CTTTGACTGGTCAGAAGTAGCTGGTT	C:T	T:T
WriPdK11	TP3083	GAAGGTGACCAAGTTCATGCTCAGAAGAATAGCAATTCATGCACGGA	GAAGGTCGGAGTCAACGGATTAGAAGAATAGCAATTCATGCACGGG	AAGTTGGTACCTTTCTTGGCCCACT	A:G	G:G
WriPdK12	TP6073	GAAGGTGACCAAGTTCATGCTGCCCATCACGAAGAGCAACAAC	GAAGGTCGGAGTCAACGGATTGCCCATCACGAAGAGCAACAAG	CAATTAGAGAGGAGGAGAGGTTGACAA	G:C	CC
WriPdK13	TP14389	GAAGGTGACCAAGTTCATGCTCAGCTTGCGGTCGGAGGCT	GAAGGTCGGAGTCAACGGATTAGCTTGCGGTCGGAGGCC	GGGAGGTCCCCGAGCTGGTT	A:G	G:G
WriPdK14	TP21192	GAAGGTGACCAAGTTCATGCTAACATCGACACCCTCGACGGT	GAAGGTCGGAGTCAACGGATTCATCGACACCCTCGACGGC	AGCTTACGCCGGAACTTCCTCAAAA	A:G	G:G
WriPdK15	TP32567	GAAGGTGACCAAGTTCATGCTCCCATGAAATTAGATTGGCCCTC	GAAGGTCGGAGTCAACGGATTGCCCATGAAATTAGATTGGCCCTT	CGGCCTCCCCCATGTCAGAATT	C:T	T:T
WriPdK16	TP34383	GAAGGTGACCAAGTTCATGCTGTTGGCCAAACAGAGGACCAC	GAAGGTCGGAGTCAACGGATTCGTTGGCCAAACAGAGGACCAT	CTCTTCCACGTCAAGCACACCGAT	C:T	T:T
WriPdK17	TP13360	GAAGGTGACCAAGTTCATGCTGTGTCGGTAGGTCAATTGTAAACCT	GAAGGTCGGAGTCAACGGATTGTCGGTAGGTCAATTGTAAACCG	CAGCCTGCCACAGGTCTTATCCTT	C:A	A:A
WriPdK18	TP15987	GAAGGTGACCAAGTTCATGCTAGTTAGTTGAAGCTGAGATGGGTTTT	GAAGGTCGGAGTCAACGGATTGTTAGTTGAAGCTGAGATGGGTTTC	CAGCGGGTGTTTCGAAACGAAAACTA	A:G	G:G
WriPdK19	TP17044	GAAGGTGACCAAGTTCATGCTGCGGTGGTTGCGAGGGT	GAAGGTCGGAGTCAACGGATTGCGGTGGTTGCGAGGGC	CAGTCAGTTGCTGGTGCACCGA	A:G	G:G
WriPdK20	TP16696	GAAGGTGACCAAGTTCATGCTCCGGTTCTTCCACAGAGGAT	GAAGGTCGGAGTCAACGGATTCCGGTTCTTCCACAGAGGAG	GTTTTGGGGGAAACCTCTCCGAAAA	T:C	C:C
WriPdK21	TP39442	GAAGGTGACCAAGTTCATGCTGTCAATGGGCCCTCCTATCACA	GAAGGTCGGAGTCAACGGATTCAATGGGCCCTCCTATCACG	CCCTCGAAACATGTCAGGACATGAA	T:C	C:C
WriPdK22	TP3085	GAAGGTGACCAAGTTCATGCTGGCATTTGCTGGTTTCCTCGTATAT	GAAGGTCGGAGTCAACGGATTGCATTTGCTGGTTTCCTCGTATAC	CACAGAAGTATAAAGTAACACATCAGCCAT	G:A	A:A
WriPdK23	TP11297	GAAGGTGACCAAGTTCATGCTGACCTGCTCCGTCACGGCA	GAAGGTCGGAGTCAACGGATTACCTGCTCCGTCACGGCG	ATTTGAAGGTTTCGGACTTCGGGCT	A:G	G:G
WriPdK24	TP15894	GAAGGTGACCAAGTTCATGCTTGGCGTCGCCTCTGGACC	GAAGGTCGGAGTCAACGGATTGTTGGCGTCGCCTCTGGACT	TCTGCCAAAGACGTAGCACACGTTT	T:C	C:C
WriPdK25	TP16675	GAAGGTGACCAAGTTCATGCTGTTTGAATATCAAGACTTGATGAAATTGGA	GAAGGTCGGAGTCAACGGATTTGAATATCAAGACTTGATGAAATTGGC	ATCATCAACAAAAGAGGAGACCTGCTT	C:A	A:A
WriPdK26	TP20130	GAAGGTGACCAAGTTCATGCTGGTTGCTCCATTGAGACTATGCG	GAAGGTCGGAGTCAACGGATTAGGTTGCTCCATTGAGACTATGCT	CTCCTAGCCAGCTCCTTTTGCAAAT	G:T	T:T
WriPdK27	TP27369	GAAGGTGACCAAGTTCATGCTATAGCCGATGATGATCCGAAGTCT	GAAGGTCGGAGTCAACGGATTAGCCGATGATGATCCGAAGTCG	CATACAGCTTCCGCCGTTGATCAAT	A:C	C:C
WriPdK28	TP28885	GAAGGTGACCAAGTTCATGCTGGTTATTAGTATTAGTTGGTGAAGTTGT	GAAGGTCGGAGTCAACGGATTGGTTATTAGTATTAGTTGGTGAAGTTGG	GGCTTGTGAGCCTCAAGCCACAA	A:C	C:C
WriPdK29	TP38441	GAAGGTGACCAAGTTCATGCTCCACTTGTTCTTCCTCACCGAG	GAAGGTCGGAGTCAACGGATTCCACTTGTTCTTCCTCACCGAC	GGTGGAGAATGGCATCGTTGAACAT	G:C	C:C
WriPdK30	TP4872	GAAGGTGACCAAGTTCATGCTCGAAACAGGAAATCCGGCACTC	GAAGGTCGGAGTCAACGGATTCGAAACAGGAAATCCGGCACTG	GATTGAGCCGCGCCAATATCCCTT	G:C	C:C
WriPdK31	TP9584	GAAGGTGACCAAGTTCATGCTGCAAGGCTTCCTGCAACAAAC	GAAGGTCGGAGTCAACGGATTCTGCAAGGCTTCCTGCAACAAAA	CAGCCAGTGTCCTTGGAGCAAATTT	G:T	T:T
WriPdK32	TP14993	GAAGGTGACCAAGTTCATGCTAAGGTTGCTGTACCACTTAGTATACTT	GAAGGTCGGAGTCAACGGATTAAGGTTGCTGTACCACTTAGTATACTA	GCCCAACAAGAAGTACTGGGGAATT	T:A	A:A
WriPdK33	TP861	GAAGGTGACCAAGTTCATGCTTGGGTTGCCCTGGACCACTAT	GAAGGTCGGAGTCAACGGATTGGGTTGCCCTGGACCACTAG	AAAGGCTGGCTACGTGAACGTGTAA	A:C	C:C
WriPdK34	TP9301	GAAGGTGACCAAGTTCATGCTTTGCCTTTTGCTCAATAGCACC	GAAGGTCGGAGTCAACGGATTCCTTTGCCTTTTGCTCAATAGCACT	GGTGTTGATAGGGAAGGAGCTCAAA	C:T	T:T
WriPdK35	TP20502	GAAGGTGACCAAGTTCATGCTGAAACTGCCGAGATTCGCTTACT	GAAGGTCGGAGTCAACGGATTGAAACTGCCGAGATTCGCTTACC	ATCGCCCCTGGAGCCCGATAT	G:A	A:A
WriPdK36	TP26236	GAAGGTGACCAAGTTCATGCTGTCACCAATACAAGAGGAGGAC	GAAGGTCGGAGTCAACGGATTAGTGTCACCAATACAAGAGGAGGAT	TATGCAGAAGACGAAACCGGTGGAA	C:T	T:T
WriPdK37	TP1517	GAAGGTGACCAAGTTCATGCTGGTCGTTGATGTGCTTTCCGTG	GAAGGTCGGAGTCAACGGATTGGTCGTTGATGTGCTTTCCGTC	GCAACAATGCCTTGGAGAACTCCTT	C:G	G:G
WriPdK38	TP5970	GAAGGTGACCAAGTTCATGCTCCTGCTTTGAGACTTTTGTCCTTG	GAAGGTCGGAGTCAACGGATTCCCTGCTTTGAGACTTTTGTCCTTA	TGAGGAAGGCAAAGGCAAGAGCAAA	C:T	T:T
WriPdK39	TP11568	GAAGGTGACCAAGTTCATGCTAGCCTTGATTTTCGATCCACTTGCA	GAAGGTCGGAGTCAACGGATTCCTTGATTTTCGATCCACTTGCG	AGCCTGTCAAGGGTCTGGATAAGTT	G:A	A:A
WriPdK40	TP15824	GAAGGTGACCAAGTTCATGCTCCGCCATCGGAGTAATCAGCT	GAAGGTCGGAGTCAACGGATTCCGCCATCGGAGTAATCAGCG	TACGGTGGTGGTGGCGGCTAT	A:C	C:C
WriPdK41	TP17599	GAAGGTGACCAAGTTCATGCTTTAGAGAACAGAAATGCCTCCAATGT	GAAGGTCGGAGTCAACGGATTTAGAGAACAGAAATGCCTCCAATGA	CAGCTATCAACAGAGCAGTTGCCAA	A:T	T:T
WriPdK42	TP9629	GAAGGTGACCAAGTTCATGCTCCATAATTTGACTGGTGTGGTACTTA	GAAGGTCGGAGTCAACGGATTCCATAATTTGACTGGTGTGGTACTTG	GGACAACTGACCATTAAAATTTGTGGAGAT	G:G	A:G
WriPdK43	TP15654	GAAGGTGACCAAGTTCATGCTCCACCGGAGGCATGCACAACT	GAAGGTCGGAGTCAACGGATTCACCGGAGGCATGCACAACG	CAGCGGCCAACAACGCCAACAA	C:C	A:C
WriPdK44	TP17917	GAAGGTGACCAAGTTCATGCTCGCCGCCCGCGGCC	GAAGGTCGGAGTCAACGGATTGTCGCCGCCCGCGGCT	CCGAGGAGGACGGTGGCGA	C:C	T:C
WriPdK45	TP19998	GAAGGTGACCAAGTTCATGCTGAGTTACCTGCAAATGCATATCCA	GAAGGTCGGAGTCAACGGATTCTGAGTTACCTGCAAATGCATATCCT	CTACAGCCATGCATTTTGGTGGTCTT	T:T	A:T
WriPdK46	TP31655	GAAGGTGACCAAGTTCATGCTGGTGTTTGCTTGAAATGCCAAACC	GAAGGTCGGAGTCAACGGATTCGGTGTTTGCTTGAAATGCCAAACT	CACACAAAAAGAGAAGCAATTCTTGGCTT	C:C	T:C
WriPdK47	TP19885	GAAGGTGACCAAGTTCATGCTACTCCTGTTCTGTGCACAACCG	GAAGGTCGGAGTCAACGGATTGACTCCTGTTCTGTGCACAACCT	GAGACACAAGCCCACTGAGACATTT	T:T	G:T
WriPdK48	TP22397	GAAGGTGACCAAGTTCATGCTGGTGCTTAAACCCTTAAACCCCTA	GAAGGTCGGAGTCAACGGATTGGTGCTTAAACCCTTAAACCCCTT	GTCTACGAGACTTTGATAGTTTGGTTGAT	T:T	A:T
WriPdK49	TP36168	GAAGGTGACCAAGTTCATGCTCAGCTGTGTTATACATTCGAGTGCA	GAAGGTCGGAGTCAACGGATTAGCTGTGTTATACATTCGAGTGCG	CTTTGACATCCGACACTGTTGAGCTT	G:G	A:G
WriPdK50	TP38620	GAAGGTGACCAAGTTCATGCTCATCATCTGACAAAACCCCACGA	GAAGGTCGGAGTCAACGGATTCATCATCTGACAAAACCCCACGC	ATCATCTGTCACTTGAAAAATCAGAGCAA	C:C	A:C
WriPdK51	TP6571	GAAGGTGACCAAGTTCATGCTAGGAACCCGGCGGACCGT	GAAGGTCGGAGTCAACGGATTGGAACCCGGCGGACCGG	CAGCATCAATACCACGTCCCTCAT	C:C	A:C
WriPdK52	TP36685	GAAGGTGACCAAGTTCATGCTGACATTGATGTGCCCAAGCCCTA	GAAGGTCGGAGTCAACGGATTGACATTGATGTGCCCAAGCCCTT	CTTTGCTTTTGTGTGGTGTTTCCCTTAAA	A:A	T:A
WriPdK53	TP357	GAAGGTGACCAAGTTCATGCTCAAGTGCACCCAAAGAATTGGTAC	GAAGGTCGGAGTCAACGGATTCCAAGTGCACCCAAAGAATTGGTAT	GCCGGCAGAATATCAGGGGGAT	C:C	T:C
WriPdK54	TP8785	GAAGGTGACCAAGTTCATGCTCAAAACTTTTGGATGTGGAGTTGCAG	GAAGGTCGGAGTCAACGGATTCAAAACTTTTGGATGTGGAGTTGCAC	CACAGATTGAGTCATAACTCCTCTCAT	C:C	G:C
WriPdK55	TP14071	GAAGGTGACCAAGTTCATGCTGTGGTGTGACTGAAATGGTGGAC	GAAGGTCGGAGTCAACGGATTGTGGTGTGACTGAAATGGTGGAG	CCACCGGAAAAAGTTCCAGGATCTT	G:G	C:G
WriPdK56	TP18255	GAAGGTGACCAAGTTCATGCTCTCTTTGTCACTGCTCTTTCTTGC	GAAGGTCGGAGTCAACGGATTATCTCTTTGTCACTGCTCTTTCTTGT	CCATGAGCTTGGCCTGAGAGGAA	T:T	C:T
WriPdK57	TP24705	GAAGGTGACCAAGTTCATGCTGGCTGGAAGCGGAACATTAGAAG	GAAGGTCGGAGTCAACGGATTAAGGCTGGAAGCGGAACATTAGAAA	TGCAATATTTTCCTGTTAGGAGCAATTGAT	T:T	C:T
WriPdK58	TP29336	GAAGGTGACCAAGTTCATGCTCCAAAGGTTTCAACTGGAGCT	GAAGGTCGGAGTCAACGGATTCTCCAAAGGTTTCAACTGGAGCC	TGCCACTAAACCTGACATTGTTGACAA	A:A	G:A
WriPdK59	TP11093	GAAGGTGACCAAGTTCATGCTGTTTGCTTCCAATTTCCTGCTGAG	GAAGGTCGGAGTCAACGGATTGTTTGCTTCCAATTTCCTGCTGAT	ATCTTGTCATCACGATTCATAAATTGCCTT	G:G	T:G
WriPdK60	TP9077	GAAGGTGACCAAGTTCATGCTAGCTAGCCAGGTTAACGTCAG	GAAGGTCGGAGTCAACGGATTCTAGCTAGCCAGGTTAACGTCAC	CACGCATATAGACACACACATCATGTTTA	G:G	C:G
WriPdK61	TP15284	GAAGGTGACCAAGTTCATGCTGGAGGAGAAATTGGGGCCTTGT	GAAGGTCGGAGTCAACGGATTGAGGAGAAATTGGGGCCTTGC	CGCTAGGCCGTTGCCATGACAA	A:A	G:A
WriPdK62	TP29143	GAAGGTGACCAAGTTCATGCTTGCAACGCAAGCACCCTCCA	GAAGGTCGGAGTCAACGGATTGCAACGCAAGCACCCTCCG	CGCCACCTGTAAAAGGAGGGTGAA	A:A	G:A
WriPdK63	TP37734	GAAGGTGACCAAGTTCATGCTTGATTCGGTCAAGAATGAGAATTTG	GAAGGTCGGAGTCAACGGATTCCTTGATTCGGTCAAGAATGAGAATTTA	TGAGGTTGTGGTTGTGGCTGTTGTT	C:C	T:C
WriPdK64	TP9083	GAAGGTGACCAAGTTCATGCTCTCTTACGCATGCTTAGCAATGTTT	GAAGGTCGGAGTCAACGGATTCTCTTACGCATGCTTAGCAATGTTC	CTTCCATCTTCTGGAAACCGGACTT	G:G	A:G
WriPdK65	TP16653	GAAGGTGACCAAGTTCATGCTGTCTCATTGGCCTTCTCGGCT	GAAGGTCGGAGTCAACGGATTGGTGAGATTAAGTAGGACAGGGA	CAGCGTTTCACTTGTCGACTCTCAA	C:C	T:C
WriPdK66	TP33954	GAAGGTGACCAAGTTCATGCTGTCTCATTGGCCTTCTCGGCT	GAAGGTCGGAGTCAACGGATTGTCTCATTGGCCTTCTCGGCC	GCCAAGGAGGCCAGAGACACAA	A:A	G:A
WriPdK67	TP36749	GAAGGTGACCAAGTTCATGCTGCCTTCAAGACTGTAAAAACCAACAG	GAAGGTCGGAGTCAACGGATTGCCTTCAAGACTGTAAAAACCAACAC	CCTTGCTTTTCAAGACGAGGGCAAA	G:G	C:G
WriPdK68	TP5689	GAAGGTGACCAAGTTCATGCTTTCAGTTCCAGAGTCCAATCTCAG	GAAGGTCGGAGTCAACGGATTGTTTCAGTTCCAGAGTCCAATCTCAA	GTACTAGCTTCCTCAACTGAGTAAACTAT	C:C	T:C
WriPdK69	TP10003	GAAGGTGACCAAGTTCATGCTCGAAGTTGCTGGAAAAAATGCCATG	GAAGGTCGGAGTCAACGGATTCGAAGTTGCTGGAAAAAATGCCATC	CCATGTCCCTTGATTTTCCGGTGAT	C:C	G:C
WriPdK70	TP17172	GAAGGTGACCAAGTTCATGCTAGGTTGCAGTATAGGAGTGGCC	GAAGGTCGGAGTCAACGGATTAAGGTTGCAGTATAGGAGTGGCT	GACCCCACTCACCACCCTGTT	T:T	C:T
WriPdK71	TP25503	GAAGGTGACCAAGTTCATGCTCTCTCTCAAGCCATGCAAGCAT	GAAGGTCGGAGTCAACGGATTCTCTCTCAAGCCATGCAAGCAC	GCCATGAGCTTAGGACTTGTTTGGAT	A:A	G:A
WriPdK72	TP1262	GAAGGTGACCAAGTTCATGCTAAAGCTGAACTCTTCTCTGCCCTTT	GAAGGTCGGAGTCAACGGATTAAAGCTGAACTCTTCTCTGCCCTTA	CCGGGGAAGCTTGGTCTTCCTT	T:T	A:T
WriPdK73	TP7601	GAAGGTGACCAAGTTCATGCTGCAGCATACTATGGTACCCAGAG	GAAGGTCGGAGTCAACGGATTGCAGCATACTATGGTACCCAGAC	GTGCATATAGTAAAAATACTCACCAGCCAT	C:G	C:C
WriPdK74	TP2219	GAAGGTGACCAAGTTCATGCTCCTGCTGTGTTTATTGGTGGTGAT	GAAGGTCGGAGTCAACGGATTCTGCTGTGTTTATTGGTGGTGAG	CAATAACACTTTCCAATCCCCCAAACAA	A:A	C:A
WriPdK75	TP2822	GAAGGTGACCAAGTTCATGCTAAATTTCCATCCCTATCCTCCATGC	GAAGGTCGGAGTCAACGGATTAAATTTCCATCCCTATCCTCCATGG	TGAAAGTTAGTGTGGCTTAGGTTGTCAAT	C:C	G:C
WriPdK76	TP4478	GAAGGTGACCAAGTTCATGCTCCGAAGCCCACCACCACAGAT	GAAGGTCGGAGTCAACGGATTCGAAGCCCACCACCACAGAC	AGCAGAAACAGAAACAGAAAATCATTCCAT	A:A	G:A
WriPdK77	TP7440	GAAGGTGACCAAGTTCATGCTACCTGTCACGCACGTTATCAGC	GAAGGTCGGAGTCAACGGATTAACCTGTCACGCACGTTATCAGA	GTGGTGCAAGTGGAGCGCTGTA	G:T	T:T
WriPdK78	TP8457	GAAGGTGACCAAGTTCATGCTACTCGAGTTATGATTAAAGTAAGACAAG	GAAGGTCGGAGTCAACGGATTCTACTCGAGTTATGATTAAAGTAAGACAAA	CTCGCAGGCTGACCGCGCTT	C:C	T:C
WriPdK79	TP11674	GAAGGTGACCAAGTTCATGCTATCAACATTTCGGCCCGACCG	GAAGGTCGGAGTCAACGGATTATCAACATTTCGGCCCGACCC	CTGGGGCCCACGAAAGAGGATA	G:G	C:G
WriPdK80	TP12629	GAAGGTGACCAAGTTCATGCTGAGGTCTCAAGTGTTTCTGCAAG	GAAGGTCGGAGTCAACGGATTGAGGTCTCAAGTGTTTCTGCAAC	GCTCTTGCCGAAGACACCCCAA	G:G	C:G
WriPdK81	TP11526	GAAGGTGACCAAGTTCATGCTGTAGAGTGGGGTTTCTCCC	GAAGGTCGGAGTCAACGGATTCCTGTAGAGTGGGGTTTCTCCT	CTTTGGTGGAGATTAGGAACCGCTT	T:T	C:T
WriPdK82	TP15496	GAAGGTGACCAAGTTCATGCTCAGCCTATGAAGAGGCGTTCG	GAAGGTCGGAGTCAACGGATTCCAGCCTATGAAGAGGCGTTCT	TCGAGCGCCGCCGCTCACA	G:T	T:T
WriPdK83	TP16647	GAAGGTGACCAAGTTCATGCTTTAGGAATGGTGGCGGCAACTA	GAAGGTCGGAGTCAACGGATTAGGAATGGTGGCGGCAACTG	AAGAAGCCAAGAGCCTTGGGATCAA	A:G	G:G
WriPdK84	TP16703	GAAGGTGACCAAGTTCATGCTAGTTGGGTAGGCATTGGATTCG	GAAGGTCGGAGTCAACGGATTAGTTGGGTAGGCATTGGATTCC	GCTGTGTTGGCAGTTAATCGCCAAA	C:G	G:G
WriPdK85	TP18700	GAAGGTGACCAAGTTCATGCTCAGCTCCGGTGGTCTTCCA	GAAGGTCGGAGTCAACGGATTCAGCTCCGGTGGTCTTCCG	TCTCCGGCTGGCTTCCCCAAA	A:G	G:G
WriPdK86	TP1933	GAAGGTGACCAAGTTCATGCTCAAGGAGAGGCAGTCAATTGTGC	GAAGGTCGGAGTCAACGGATTCAAGGAGAGGCAGTCAATTGTGG	CACAAGGGGCTAAATTCGAGTTGACTT	G:G	C:G
WriPdK87	TP20147	GAAGGTGACCAAGTTCATGCTCGGAAGTCCAAACTCCAAAGCG	GAAGGTCGGAGTCAACGGATTCGGAAGTCCAAACTCCAAAGCC	GAAACTCTTTGACTTTTGACCATTCGGAA	C:G	G:G
WriPdK88	TP31870	GAAGGTGACCAAGTTCATGCTGTAGATTTTACCTAGCCATGTCACG	GAAGGTCGGAGTCAACGGATTCGTAGATTTTACCTAGCCATGTCACA	CCTAACATGAGCACATTGAGGTACAATT	G:A	A:A
WriPdK89	TP34218	GAAGGTGACCAAGTTCATGCTGGCGGATCAAACCACTTTAGCT	GAAGGTCGGAGTCAACGGATTGGCGGATCAAACCACTTTAGCG	CTGCGGCTGGCCACATACCATT	C:C	A:C
WriPdK90	TP35046	GAAGGTGACCAAGTTCATGCTGAGCCTGAGGAGCCAAAACAC	GAAGGTCGGAGTCAACGGATTGGAGCCTGAGGAGCCAAAACAA	GCTAACTGGAGGGATACCTTGTCTT	G:G	T:G
WriPdK91	TP36434	GAAGGTGACCAAGTTCATGCTCCCAACTGCCTCAACTGCC	GAAGGTCGGAGTCAACGGATTCTCCCAACTGCCTCAACTGCT	GAGCAGTTGGCATGTATGGGCAATT	C:C	T:C
WriPdK92	TP37439	GAAGGTGACCAAGTTCATGCTTGTTTCTGCAAGTTTTTCCAGCT	GAAGGTCGGAGTCAACGGATTCTTGTTTCTGCAAGTTTTTCCAGCC	AAGAGAGAGCAGGAGCGCCAGA	A:A	G:A
WriPdK93	TP37731	GAAGGTGACCAAGTTCATGCTAGCAACTCCACAGGCATGCT	GAAGGTCGGAGTCAACGGATTAGCAACTCCACAGGCATGCC	CTGAGGTTCTTGGGTTCTTCCAAGTT	C:C	T:C
WriPdK94	TP37835	GAAGGTGACCAAGTTCATGCTGATGAGAATGATGCCCACCA	GAAGGTCGGAGTCAACGGATTCTGATGAGAATGATGCCCACCG	CTCAGTTGTTGAGTTCCAACTTCAATGAA	G:G	A:G
WriPdK95	TP7187	GAAGGTGACCAAGTTCATGCTCAGCATGCAGATCAAATTTCACTACC	GAAGGTCGGAGTCAACGGATTCAGCATGCAGATCAAATTTCACTACG	GGAACCTTACTGGACAGCATTGCAA	C:C	G:C
WriPdK96	TP8083	GAAGGTGACCAAGTTCATGCTAGATCTTCGACACCATTGAGCATG	GAAGGTCGGAGTCAACGGATTAGATCTTCGACACCATTGAGCATA	ATAAAATTTGGGGTGGAGGCCCGA	T:C	C:C
WriPdK97	TP11059	GAAGGTGACCAAGTTCATGCTAGAGATTTTGACCCTGCCTGTGTT	GAAGGTCGGAGTCAACGGATTGAGATTTTGACCCTGCCTGTGTC	CCGCAGCAGCCCCTCTCTCTT	G:G	A:G
WriPdK98	TP11807	GAAGGTGACCAAGTTCATGCTTCGGGAAATACGAGCTGGGC	GAAGGTCGGAGTCAACGGATTGTTCGGGAAATACGAGCTGGGA	CGCCGCAGCCGAGGAGCTT	T:G	G:G
WriPdK99	TP13975	GAAGGTGACCAAGTTCATGCTTGCAGCCTTTATCCAGGCCG	GAAGGTCGGAGTCAACGGATTCTTGCAGCCTTTATCCAGGCCT	GATCTAGGATCGACGACGAAGACTT	T:T	T:G
WriPdK100	TP13979	GAAGGTGACCAAGTTCATGCTGTGCAGCCTTTCATTCTATGTGA	GAAGGTCGGAGTCAACGGATTGTGCAGCCTTTCATTCTATGTGG	GTCTCTCCCTAACCGGCGATCAA	A:A	G:A
WriPdK101	TP20195	GAAGGTGACCAAGTTCATGCTCAATGTTCTCAAGCTGAACCTCG	GAAGGTCGGAGTCAACGGATTCTCAATGTTCTCAAGCTGAACCTCA	GTTCCATGCAGCTGGAATTTCTGCTT	T:T	T:C
WriPdK102	TP23086	GAAGGTGACCAAGTTCATGCTGGTGTGAGAGAGTTTGGTCCT	GAAGGTCGGAGTCAACGGATTGGTGTGAGAGAGTTTGGTCCC	ATCTTCTCCACAGGTCGCAGCTTTT	G:A	A:A
WriPdK103	TP23331	GAAGGTGACCAAGTTCATGCTTAATTGAAGCTGCAAACATTGTCCCA	GAAGGTCGGAGTCAACGGATTAATTGAAGCTGCAAACATTGTCCCT	CATAACCAAACATGCCAAGGACCCAA	T:T	T:A
WriPdK104	TP27616	GAAGGTGACCAAGTTCATGCTGACTGGTTACTTAACTGGAAGCACT	GAAGGTCGGAGTCAACGGATTACTGGTTACTTAACTGGAAGCACC	CTGAATGGGCTGCATCAGCAATGAT	G:G	G:A
WriPdK105	TP33011	GAAGGTGACCAAGTTCATGCTTGCTGCGAAACCATCCTCGAAAA	GAAGGTCGGAGTCAACGGATTGCTGCGAAACCATCCTCGAAAC	GTTGCTTGGCGCAAGGGCTCAA	C:C	C:A
WriPdK106	TP33099	GAAGGTGACCAAGTTCATGCTCAGTAGTCTCATAGACCTGTGGTT	GAAGGTCGGAGTCAACGGATTAGTAGTCTCATAGACCTGTGGTG	CGTGAGGCTATGTGGCTGCGAA	C:A	A:A
WriPdK107	TP36190	GAAGGTGACCAAGTTCATGCTAAGCTGCTCAGTCAACGCCAC	GAAGGTCGGAGTCAACGGATTGAAGCTGCTCAGTCAACGCCAT	CATATGGTCAACACTGGGAGTGTGAT	T:T	T:C
WriPdK108	TP38827	GAAGGTGACCAAGTTCATGCTCTGTGCGTTGTTGCCTCCG	GAAGGTCGGAGTCAACGGATTCTCTGTGCGTTGTTGCCTCCA	AGAGATGGGGCTGCTGTGTTGTTT	T:T	T:C
WriPdK109	TP4114	GAAGGTGACCAAGTTCATGCTCTTTCGGGAGTATCAAACTCT	GAAGGTCGGAGTCAACGGATTCTCTTTCGGGAGTATCAAACTCG	GCTAGAATACACTCCTTGCAGCACTA	C:A	C:C
WriPdK110	TP4159	GAAGGTGACCAAGTTCATGCTGCACACTATTAAAGGGCTTGTGC	GAAGGTCGGAGTCAACGGATTGGCACACTATTAAAGGGCTTGTGA	CAACTGAATAGCAGCACTATTGTTACCTT	T:G	G:G
WriPdK111	TP5223	GAAGGTGACCAAGTTCATGCTAGTTGCAGCAGGAGAAGTTATCCAA	GAAGGTCGGAGTCAACGGATTGCAGCAGGAGAAGTTATCCAG	GCGCAGGCTTAAACATTGTTGGGTT	A:A	G:A
WriPdK112	TP9254	GAAGGTGACCAAGTTCATGCTGCAGCCAGAAAACTTTAGTGTCTC	GAAGGTCGGAGTCAACGGATTGCAGCCAGAAAACTTTAGTGTCTT	CGCATGCTTCTGGAGTTTTGTTGTTAAAA	C:C	T:C
WriPdK113	TP38839	GAAGGTGACCAAGTTCATGCTGCAAGGTGAGACGACGCGCT	GAAGGTCGGAGTCAACGGATTCAAGGTGAGACGACGCGCC	CCGTCTTCCACGAGCTGCTGTT	G:A	G:G
WriPdK114	TP15051	GAAGGTGACCAAGTTCATGCTGCCGGAATTCGACGACATCATC	GAAGGTCGGAGTCAACGGATTCGCCGGAATTCGACGACATCATT	GAAATCGAGGTCGGTGGCCGTA	T:C	C:C
WriPdK115	TP20847	GAAGGTGACCAAGTTCATGCTAGGTAGGGGACGGCAGCG	GAAGGTCGGAGTCAACGGATTGTTAGGTAGGGGACGGCAGCA	CGTGGCAACGACCCGCGTAATA	T:C	C:C
WriPdK116	TP17304	GAAGGTGACCAAGTTCATGCTGTGCTGCCACAAAGCCATCCG	GAAGGTCGGAGTCAACGGATTGTGCTGCCACAAAGCCATCCA	CTCAGGAGCAAGTGAGAGCAATGAA	T:C	T:T
WriPdK117	TP155	GAAGGTGACCAAGTTCATGCTGATCTTGTTGTAGCACACTTGGC	GAAGGTCGGAGTCAACGGATTGGATCTTGTTGTAGCACACTTGGA	GGAACAGAGCATCAGCTTGGTCAAA	T:G	T:T
WriPdK118	TP2738	GAAGGTGACCAAGTTCATGCTCAGCAATTGGCATTATTCTAGGAGGA	GAAGGTCGGAGTCAACGGATTAGCAATTGGCATTATTCTAGGAGGG	CTAATAGAGGACCAGTTGCCAAAAATGAA	G:G	G:A
WriPdK119	TP16180	GAAGGTGACCAAGTTCATGCTAGCAGGGATTGACACGTTGTGG	GAAGGTCGGAGTCAACGGATTAGCAGGGATTGACACGTTGTGC	GAGCACATGAGTCACATTCCACCTT	G:G	G:C
WriPdK120	TP19487	GAAGGTGACCAAGTTCATGCTAAATGCCGCTTTGAACCGCTCG	GAAGGTCGGAGTCAACGGATTCAAATGCCGCTTTGAACCGCTCA	TGACAGAGGTGGCGCAGCTCTT	C:C	T:C
WriPdK121	TP35343	GAAGGTGACCAAGTTCATGCTGGCGGCAACTTTCTCCATGTCT	GAAGGTCGGAGTCAACGGATTGCGGCAACTTTCTCCATGTCG	CCGACGGCCTCCGCTGCTA	C:C	C:A
WriPdK122	TP37464	GAAGGTGACCAAGTTCATGCTAGCTACGGAAAAACCGGCAACG	GAAGGTCGGAGTCAACGGATTCAGCTACGGAAAAACCGGCAACA	AGCTGCTGAACTCGGTCGGGTT	T:C	C:C
WriPdK123	TP27203	GAAGGTGACCAAGTTCATGCTGGCAAGGCTGCAGGCTTCTCT	GAAGGTCGGAGTCAACGGATTGCAAGGCTGCAGGCTTCTCC	CAAAGAGCATTTCGGCGCCGCAA	G:A	G:G
WriPdK124	TP31757	GAAGGTGACCAAGTTCATGCTATCTGACCCCATAAGCCTGGAAT	GAAGGTCGGAGTCAACGGATTCTGACCCCATAAGCCTGGAAC	AGCTCGGAGGGCTTGAGGACTT	G:A	G:G
WriPdK125	TP32029	GAAGGTGACCAAGTTCATGCTCAGCATTACTTGCAGCCATTGC	GAAGGTCGGAGTCAACGGATTGTCAGCATTACTTGCAGCCATTGA	GACAAATTATGCTAGAGACGTTGCTCATT	T:G	G:G
WriPdK126	TP24137	GAAGGTGACCAAGTTCATGCTCGGAAGTCCAAACTCCAAAGCC	GAAGGTCGGAGTCAACGGATTCGGAAGTCCAAACTCCAAAGCG	GAAACTCTTTGACTTTTGACCATTCGGAA	G:C	C:C
WriPdK127	TP9269	GAAGGTGACCAAGTTCATGCTATGGCCTGCGCCATAGCCG	GAAGGTCGGAGTCAACGGATTCATGGCCTGCGCCATAGCCA	CCTACATTATGAAGAGCCCGTCCAT	T:C	C:C
WriPdK128	TP6880	GAAGGTGACCAAGTTCATGCTCGCGAAGTAGTCTCTGTGGCC	GAAGGTCGGAGTCAACGGATTCGCGAAGTAGTCTCTGTGGCT	GTAGTCTTCCCCAGTCCTCCCAT	G:A	A:A
WriPdK129	TP23628	GAAGGTGACCAAGTTCATGCTACATAGCAGCTAATAGATGGCGGA	GAAGGTCGGAGTCAACGGATTCATAGCAGCTAATAGATGGCGGG	GCCCCAGTCACGCATACTTTTTCTT	T:C	T:T
WriPdK130	TP10517	GAAGGTGACCAAGTTCATGCTTCTTTAAGGGCATCCATATCGACG	GAAGGTCGGAGTCAACGGATTTCTTTAAGGGCATCCATATCGACA	GTTGCCCGGCTCCTAACGCAT	T:C	T:T
WriPdK131	TP11899	GAAGGTGACCAAGTTCATGCTGGAGTGGGAAATTCAAGAGAATAATG	GAAGGTCGGAGTCAACGGATTGGGAGTGGGAAATTCAAGAGAATAATA	CTTGGTGCAGCCGCAATGGCAT	C:C	T:C
WriPdK132	TP12076	GAAGGTGACCAAGTTCATGCTTTGACCACAACCTCCAGCTA	GAAGGTCGGAGTCAACGGATTCTTTGACCACAACCTCCAGCTC	CATGAAGGAAGAGCTCGAGATCCTT	C:A	C:C
WriPdK133	TP12086	GAAGGTGACCAAGTTCATGCTACTGTTCAATGGAAGTGGATGACAC	GAAGGTCGGAGTCAACGGATTAAACTGTTCAATGGAAGTGGATGACAA	CTTGATGACCAGCAGTCTCGGATT	G:G	G:T
WriPdK134	TP12907	GAAGGTGACCAAGTTCATGCTCATGGAACGGACCAGCATCG	GAAGGTCGGAGTCAACGGATTGTCATGGAACGGACCAGCATCA	CTCTTCTCAGCCTACGCCTCCTT	T:T	T:C
WriPdK135	TP13014	GAAGGTGACCAAGTTCATGCTATGTTCACTGCTTTGCTTCGATCG	GAAGGTCGGAGTCAACGGATTCATGTTCACTGCTTTGCTTCGATCA	CACTCCCCCTCTCTATTTCTCTGAT	T:T	T:C
WriPdK136	TP13612	GAAGGTGACCAAGTTCATGCTCAGCATCAATGAGTGAAGAAGTGACT	GAAGGTCGGAGTCAACGGATTAGCATCAATGAGTGAAGAAGTGACC	GATTTCTGCGGGGGCAGCCTTA	A:A	G:A
WriPdK137	TP14084	GAAGGTGACCAAGTTCATGCTCCCCAAGCCAGCTCCTCCAT	GAAGGTCGGAGTCAACGGATTCCCAAGCCAGCTCCTCCAC	GCAGCGAAACTTGACGATGAGCAA	A:A	G:A
WriPdK138	TP14542	GAAGGTGACCAAGTTCATGCTGGGGAGAGGGCAGCGAGG	GAAGGTCGGAGTCAACGGATTGGGGAGAGGGCAGCGAGT	CCGCGAAGGCCTTCCATATTTTCAA	G:G	T:G
WriPdK139	TP14709	GAAGGTGACCAAGTTCATGCTGCCTCAATAGTAACTCTCTCCAAAC	GAAGGTCGGAGTCAACGGATTGGCCTCAATAGTAACTCTCTCCAAAT	CATTAAGCAGCAACTGGCATGGACAA	T:C	C:C
WriPdK140	TP15125	GAAGGTGACCAAGTTCATGCTGCGAATCAAGAAGCGCGCC	GAAGGTCGGAGTCAACGGATTCTGCGAATCAAGAAGCGCGCT	GGATCGGAGAGAAAAGGAGAACCAA	C:C	T:C
WriPdK141	TP15324	GAAGGTGACCAAGTTCATGCTAAACTTATAGTCCATGCCTTTCTCACT	GAAGGTCGGAGTCAACGGATTACTTATAGTCCATGCCTTTCTCACC	CAGCGCTGAGTTTGCATGGCGAT	G:A	G:G
WriPdK142	TP32984	GAAGGTGACCAAGTTCATGCTACTCGTTTGTGTTCTTGACCCCT	GAAGGTCGGAGTCAACGGATTCTCGTTTGTGTTCTTGACCCCC	CTGCCTTTTTGGAGCTCGATGACAA	A:A	G:A
WriPdK143	TP15410	GAAGGTGACCAAGTTCATGCTCGAATAGCAAGATATTGCAGCGG	GAAGGTCGGAGTCAACGGATTACCGAATAGCAAGATATTGCAGCGT	AAGAAATTGTTGAGGCATATGGGTGAGTT	G:G	T:G
WriPdK144	TP1574	GAAGGTGACCAAGTTCATGCTATATAGGAACAGTCCCCATCCAG	GAAGGTCGGAGTCAACGGATTCATATAGGAACAGTCCCCATCCAA	GAGCACAGAAGCAGCAAGAAATGCAA	C:C	T:C
WriPdK145	TP15836	GAAGGTGACCAAGTTCATGCTATCCATGTCTGATCGAGCCCGA	GAAGGTCGGAGTCAACGGATTCCATGTCTGATCGAGCCCGG	TCTGGCTGCGGCATCTTGGCTA	G:A	G:G
WriPdK146	TP15845	GAAGGTGACCAAGTTCATGCTCAGATTGTCCGGCTTCCTGTCT	GAAGGTCGGAGTCAACGGATTAGATTGTCCGGCTTCCTGTCC	CGTATGAGCAGCGGCTCGGAAT	A:A	G:A
WriPdK147	TP16042	GAAGGTGACCAAGTTCATGCTGAAGCAGCGGTCGTCAATCTCA	GAAGGTCGGAGTCAACGGATTAAGCAGCGGTCGTCAATCTCC	CGTCTTCCTGCTCGTCTCAGCTT	C:A	C:C
WriPdK148	TP33604	GAAGGTGACCAAGTTCATGCTCAGCATTAAACTCTCCATCTCCATC	GAAGGTCGGAGTCAACGGATTATCAGCATTAAACTCTCCATCTCCATA	GATTGCTGCGCCACGCAACTCAT	T:T	T:G
WriPdK149	TP16224	GAAGGTGACCAAGTTCATGCTGGTTTGCTTTGAGAGACCTAATGCT	GAAGGTCGGAGTCAACGGATTGTTTGCTTTGAGAGACCTAATGCC	GGGGCAGCGTAGTAAACCAACAAAA	G:A	G:G
WriPdK150	TP16354	GAAGGTGACCAAGTTCATGCTGGACCAGTATGTTGCAGAGACCT	GAAGGTCGGAGTCAACGGATTGGACCAGTATGTTGCAGAGACCA	CGTGCCCTCGCAGCGTCGT	T:A	T:T
WriPdK151	TP16827	GAAGGTGACCAAGTTCATGCTAAACCCATCACATCTAATACTGGACAT	GAAGGTCGGAGTCAACGGATTACCCATCACATCTAATACTGGACAC	TACTTGTATACAAGTTGGCTGTTGTCCAA	G:A	G:G
WriPdK152	TP1721	GAAGGTGACCAAGTTCATGCTGGCTAAGCAGGAAGACATAATCCTT	GAAGGTCGGAGTCAACGGATTGCTAAGCAGGAAGACATAATCCTC	ACCGCTTCCAACAGACTGACCATA	G:G	G:A
WriPdK153	TP17874	GAAGGTGACCAAGTTCATGCTGAAGGCAGAAACCCACACAACG	GAAGGTCGGAGTCAACGGATTGAAGGCAGAAACCCACACAACC	GGCGAGGCAGCTCAACCCAAAA	C:C	G:C
WriPdK154	TP17942	GAAGGTGACCAAGTTCATGCTACCTTTCTTGGCCCACTCCC	GAAGGTCGGAGTCAACGGATTGTACCTTTCTTGGCCCACTCCT	GGGGCAGCACAGAAGAATAGCAATT	T:C	C:C
WriPdK155	TP18235	GAAGGTGACCAAGTTCATGCTCCAAAGCCATCGAAAGCAGCTCA	GAAGGTCGGAGTCAACGGATTCAAAGCCATCGAAAGCAGCTCG	GAGCAAACCACCTTCCCCTTTGTAT	G:G	G:A
WriPdK156	TP18350	GAAGGTGACCAAGTTCATGCTAACAAGGTCTTGGAACTTTAGGCG	GAAGGTCGGAGTCAACGGATTCAACAAGGTCTTGGAACTTTAGGCA	CTAAAAGGACCCAAAAGCAGCTCCAA	T:T	T:C
WriPdK157	TP18466	GAAGGTGACCAAGTTCATGCTGGGCAAGGGGTGGGTCTCAA	GAAGGTCGGAGTCAACGGATTGGCAAGGGGTGGGTCTCAC	TCGAGCAACAACCTAGGCGATTCTT	C:C	C:A
WriPdK158	TP18642	GAAGGTGACCAAGTTCATGCTAACAATGCAGCCCAATCTACG	GAAGGTCGGAGTCAACGGATTCTAACAATGCAGCCCAATCTACC	GACCAGCATCTTGCATTGTCTCCTT	G:G	G:C
WriPdK159	TP18734	GAAGGTGACCAAGTTCATGCTATCAGCAGCTCCTATAGCCGC	GAAGGTCGGAGTCAACGGATTCATCAGCAGCTCCTATAGCCGT	CAATGCAAGCGGCAGGCCAGAA	T:C	T:T
WriPdK160	TP18874	GAAGGTGACCAAGTTCATGCTGAAAGAGCAGCTCGAGCCAAACA	GAAGGTCGGAGTCAACGGATTAAAGAGCAGCTCGAGCCAAACG	CAGAAGCCCCATTTCTTTGTTGGGAT	G:A	A:A
WriPdK161	TP19778	GAAGGTGACCAAGTTCATGCTAAAGCGAAGCATCGTCGTCCG	GAAGGTCGGAGTCAACGGATTCAAAGCGAAGCATCGTCGTCCA	CCAAACCCGCAATTGCATGTGATGTA	T:C	T:T
WriPdK162	TP19878	GAAGGTGACCAAGTTCATGCTAAAGAAGGTTGGGTTTAATGGGGTTTT	GAAGGTCGGAGTCAACGGATTAGAAGGTTGGGTTTAATGGGGTTTG	GAGCTCTGAGAACTCTCTCTTCGAA	C:A	A:A
WriPdK163	TP19987	GAAGGTGACCAAGTTCATGCTCCTGATATCCAGCACATGCCTG	GAAGGTCGGAGTCAACGGATTATACCTGATATCCAGCACATGCCTT	CTTTAAGAGACACAAGAGTAGCAACAGTT	T:G	G:G
WriPdK164	TP20194	GAAGGTGACCAAGTTCATGCTGTGACGTCGTTTCCTTTCCGG	GAAGGTCGGAGTCAACGGATTGTGACGTCGTTTCCTTTCCGA	GCTCCGAATGGATCATATGATGCCTT	T:T	T:C
WriPdK165	TP20430	GAAGGTGACCAAGTTCATGCTGGAAGTAGCAAAAGAGTGCTTCACA	GAAGGTCGGAGTCAACGGATTGAAGTAGCAAAAGAGTGCTTCACG	GTCGAGAAGCAAGTGCCTTGTCATT	G:G	G:A
WriPdK166	TP20488	GAAGGTGACCAAGTTCATGCTCGTATAACCGTTTGTGCAGCTGG	GAAGGTCGGAGTCAACGGATTACGTATAACCGTTTGTGCAGCTGT	CAGGCTTGCAGGCGCTCCATA	T:G	T:T
WriPdK167	TP20504	GAAGGTGACCAAGTTCATGCTCACCACCACCGCGTTGCACT	GAAGGTCGGAGTCAACGGATTACCACCACCGCGTTGCACG	GGCGATGATGAGCCCTTATGAGAT	C:C	C:A
WriPdK168	TP21444	GAAGGTGACCAAGTTCATGCTAATGGAGATACATCCTTCGCCAGT	GAAGGTCGGAGTCAACGGATTGGAGATACATCCTTCGCCAGC	AAGTCTTCAAGAAATAGAGCTGCAGCTT	G:G	G:A
WriPdK169	TP21582	GAAGGTGACCAAGTTCATGCTATTTGCTCCTAACGCAGCTTCCAA	GAAGGTCGGAGTCAACGGATTGCTCCTAACGCAGCTTCCAC	GTTCCACTGGTAAGAATGCCACTTCAT	C:A	C:C
WriPdK170	TP21619	GAAGGTGACCAAGTTCATGCTCATACTTTACTCAACGCTTTTTCA	GAAGGTCGGAGTCAACGGATTCTCATACTTTACTCAACGCTTTTTCG	GGCCGCGATCATGTGTTTTAGAGAA	G:A	A:A
WriPdK171	TP21630	GAAGGTGACCAAGTTCATGCTCCAAGTGCACCCAAAGAATTGGTAT	GAAGGTCGGAGTCAACGGATTCAAGTGCACCCAAAGAATTGGTAC	GGCCGGCAGAATATCAGGGGAT	G:G	G:A
WriPdK172	TP22379	GAAGGTGACCAAGTTCATGCTAGCAAAACCTTGCGTGCGTGG	GAAGGTCGGAGTCAACGGATTGAGCAAAACCTTGCGTGCGTGA	CATAGTCATCATGATGTAGTTGCAGCTT	T:C	C:C
WriPdK173	TP23364	GAAGGTGACCAAGTTCATGCTGCGCCGGAGAAAGAAGACT	GAAGGTCGGAGTCAACGGATTCTGCGCCGGAGAAAGAAGACG	CTTGACAGCACTCGCCTGGCAA	C:C	C:A
WriPdK174	TP23737	GAAGGTGACCAAGTTCATGCTCGTCAACCGTGTTGAACTCAGAA	GAAGGTCGGAGTCAACGGATTCGTCAACCGTGTTGAACTCAGAG	TCTCCGGCTGGGTTCAGAGCAT	G:A	G:G
WriPdK175	TP24104	GAAGGTGACCAAGTTCATGCTCCAAATATGCTTAATTGTAGTGGCGATA	GAAGGTCGGAGTCAACGGATTCAAATATGCTTAATTGTAGTGGCGATG	CTCCCTATGGCAGTACTACATCCAA	G:A	A:A
WriPdK176	TP24350	GAAGGTGACCAAGTTCATGCTCCCAAAACTGAGGACTCTAGGG	GAAGGTCGGAGTCAACGGATTCCCCAAAACTGAGGACTCTAGGA	GTGGCCCTTCCCTTTGGTGTGAA	T:C	C:C
WriPdK177	TP24448	GAAGGTGACCAAGTTCATGCTCGAAGTACAGTAGACTACAATGACAA	GAAGGTCGGAGTCAACGGATTCGAAGTACAGTAGACTACAATGACAG	GCATGGCTAGCTGCACTCCTCAT	G:G	G:A
WriPdK178	TP24844	GAAGGTGACCAAGTTCATGCTACACGAACCCCGTTCCTTTCTC	GAAGGTCGGAGTCAACGGATTACACGAACCCCGTTCCTTTCTA	AGAACACTCGCAGCTGCAATGCAT	G:G	T:G
WriPdK179	TP24992	GAAGGTGACCAAGTTCATGCTGAGACGCAGAGACGGCTGCAA	GAAGGTCGGAGTCAACGGATTGACGCAGAGACGGCTGCAG	CCGACCCACCGGCCACGAA	G:G	G:A
WriPdK180	TP26493	GAAGGTGACCAAGTTCATGCTCCCATCGTCAGGCCGGTTTG	GAAGGTCGGAGTCAACGGATTCCCATCGTCAGGCCGGTTTA	GGCCAGCTGCAGAGTCGCCTA	G:G	T:G
WriPdK181	TP26741	GAAGGTGACCAAGTTCATGCTAAGCATAGAAAAATGGCTGGCTGCA	GAAGGTCGGAGTCAACGGATTAAGCATAGAAAAATGGCTGGCTGCT	CTGCATTGTGACTGGACATGTGAGAT	T:A	A:A
WriPdK182	TP27036	GAAGGTGACCAAGTTCATGCTATGGAGATGGAAATCACATCGACG	GAAGGTCGGAGTCAACGGATTCATGGAGATGGAAATCACATCGACA	AGGATTTGATGCTGCAGTCGAGGAT	T:T	T:C
WriPdK183	TP2736	GAAGGTGACCAAGTTCATGCTATTGAAGGGTGATAGACTTGGCAC	GAAGGTCGGAGTCAACGGATTCATTGAAGGGTGATAGACTTGGCAT	ATCGGAACTGCTACTTGTGAGACTTATTT	T:C	C:C
WriPdK184	TP27576	GAAGGTGACCAAGTTCATGCTCCCAATTTGCTCGAGCTGGAG	GAAGGTCGGAGTCAACGGATTGCCCAATTTGCTCGAGCTGGAA	GGGTATGCAAATATGGTACCGCAGAT	T:C	C:C
WriPdK185	TP29641	GAAGGTGACCAAGTTCATGCTATGGAGCACCTCCTCTAGCCA	GAAGGTCGGAGTCAACGGATTGGAGCACCTCCTCTAGCCG	AGCTTTATGGGATTAGCTGCGGGAT	G:A	A:A
WriPdK186	TP29895	GAAGGTGACCAAGTTCATGCTGCAGGAGATTCCCAAGTTGGG	GAAGGTCGGAGTCAACGGATTGCAGGAGATTCCCAAGTTGGC	CCATGGCACTTCCACTAGCCGAT	G:C	C:C
WriPdK187	TP29906	GAAGGTGACCAAGTTCATGCTGACAACGAACTTTGAAAGCAAGCAC	GAAGGTCGGAGTCAACGGATTCGACAACGAACTTTGAAAGCAAGCAT	CGGCTTAGGCAGCCTCAAACCTT	C:C	T:C
WriPdK188	TP22942	GAAGGTGACCAAGTTCATGCTCTCTCCGCCTCATACAAAAACAT	GAAGGTCGGAGTCAACGGATTCTCTCCGCCTCATACAAAAACAC	GAGTACACGCGGCGGTAGTACAT	G:A	A:A
WriPdK189	TP2556	GAAGGTGACCAAGTTCATGCTTCTCTTAGGTGGTGGAGGAC	GAAGGTCGGAGTCAACGGATTCTTCTCTTAGGTGGTGGAGGAG	CTCTTCTCAGACTTTCTTCGGCCAA	C:G	C:C
WriPdK190	TP32048	GAAGGTGACCAAGTTCATGCTATAATAAATTTCCCCATCAGCTGCCTA	GAAGGTCGGAGTCAACGGATTATAATAAATTTCCCCATCAGCTGCCTT	TTTGCATGCCAAATTTGGTAGAGATCGAA	T:T	T:A
WriPdK191	TP32410	GAAGGTGACCAAGTTCATGCTGCCTCTTGCAGTACTTGAGC	GAAGGTCGGAGTCAACGGATTGCTGCCTCTTGCAGTACTTGAGT	GATACGATCTGACGGTGGACTTGAA	T:T	T:C
WriPdK192	TP32743	GAAGGTGACCAAGTTCATGCTGGAAGCTGGCGAAGAGCGAT	GAAGGTCGGAGTCAACGGATTGGAAGCTGGCGAAGAGCGAG	GAAGCGCTGCCTTCGCCTTGAA	C:C	C:A
WriPdK193	TP33408	GAAGGTGACCAAGTTCATGCTGGTGGTGGAGGGCGGCG	GAAGGTCGGAGTCAACGGATTGGTGGTGGAGGGCGGCA	GCACTCTCTCGCATGCTGCGAT	C:C	T:C
WriPdK194	TP34047	GAAGGTGACCAAGTTCATGCTGGAAGCAAGGTCCTCTCGGG	GAAGGTCGGAGTCAACGGATTCGGAAGCAAGGTCCTCTCGGA	AAACACTTGCGCCACAGCAGTGAA	C:C	T:C
WriPdK195	TP34122	GAAGGTGACCAAGTTCATGCTCCTCCGGCTCCACCGCG	GAAGGTCGGAGTCAACGGATTCCTCCGGCTCCACCGCC	GAGGCTCCGGAGGTGGGCT	G:C	G:G
WriPdK196	TP34523	GAAGGTGACCAAGTTCATGCTAGAAGGTTGGGTTTAATGGGGTTTG	GAAGGTCGGAGTCAACGGATTAAAGAAGGTTGGGTTTAATGGGGTTTT	GAGCTCTGAGAACTCTCTCTTCGAA	T:G	T:T
WriPdK197	TP34564	GAAGGTGACCAAGTTCATGCTCCAGTGATGGAGATTATCCT	GAAGGTCGGAGTCAACGGATTGCTCCAGTGATGGAGATTATCCG	CATATGACCTTGGCGTCGGCGAA	A:A	C:A
WriPdK198	TP34707	GAAGGTGACCAAGTTCATGCTAAATGCGCTGCGTGCCAAGCA	GAAGGTCGGAGTCAACGGATTAAATGCGCTGCGTGCCAAGCT	CCACCCTTCGAATCTTGTATCCCAA	T:A	A:A
WriPdK199	TP34743	GAAGGTGACCAAGTTCATGCTCCCGTCTACGGCTGCGTG	GAAGGTCGGAGTCAACGGATTGATCCCGTCTACGGCTGCGTT	CTGAAGCTGGCGGAGTTGGTGTT	T:G	G:G
WriPdK200	TP34810	GAAGGTGACCAAGTTCATGCTGATCGCACTCTCCAGCCAAGC	GAAGGTCGGAGTCAACGGATTGATCGCACTCTCCAGCCAAGA	AAAGAATGGGCCGGGCTGCGTT	G:G	T:G
WriPdK201	TP35291	GAAGGTGACCAAGTTCATGCTCAAAGGAGGAGTCTTGGTCCCA	GAAGGTCGGAGTCAACGGATTAAAGGAGGAGTCTTGGTCCCC	TTAGACTGAGAGAAGCTTCTGGAGAAAT	C:A	A:A
WriPdK202	TP36668	GAAGGTGACCAAGTTCATGCTGCATTTGCTGGTTTCCTCGTATAC	GAAGGTCGGAGTCAACGGATTGGCATTTGCTGGTTTCCTCGTATAT	CACAGAAGTATAAAGTAACACATCAGCCAT	T:C	T:T
WriPdK203	TP36935	GAAGGTGACCAAGTTCATGCTGAGGGCTCTCCTCCATTGCTC	GAAGGTCGGAGTCAACGGATTAGAGGGCTCTCCTCCATTGCTT	GGTCTTCTTTAGACAAATCTGGAGCAATT	T:T	T:C
WriPdK204	TP37237	GAAGGTGACCAAGTTCATGCTCACGGTAGCTGCTCTGTCTCC	GAAGGTCGGAGTCAACGGATTCACGGTAGCTGCTCTGTCTCG	GCCCTCGAGAGGGGTGCGAT	G:G	G:C
WriPdK205	TP37395	GAAGGTGACCAAGTTCATGCTCAAGAAGCCTCCGGGTCTCC	GAAGGTCGGAGTCAACGGATTAACAAGAAGCCTCCGGGTCTCA	GGCTCAGACAATCAAGGACCTCTT	T:G	G:G
WriPdK206	TP37441	GAAGGTGACCAAGTTCATGCTCCTTGATTTTCGATCCACTTGCG	GAAGGTCGGAGTCAACGGATTAGCCTTGATTTTCGATCCACTTGCA	AGCCTGTCAAGGGTCTGGATAAGTT	T:C	C:C
WriPdK207	TP38360	GAAGGTGACCAAGTTCATGCTGGCTGCTGGTACCTGTTCTAGA	GAAGGTCGGAGTCAACGGATTGGCTGCTGGTACCTGTTCTAGT	CAAGAGGAGATCTAGGTGCTCAGAT	T:A	T:T
WriPdK208	TP38437	GAAGGTGACCAAGTTCATGCTTCTCTGGACTATGCAAGAACACGA	GAAGGTCGGAGTCAACGGATTCTCTGGACTATGCAAGAACACGT	GCAGCCTTGGCGTCATTTGCCAA	T:A	T:T
WriPdK209	TP38516	GAAGGTGACCAAGTTCATGCTGTAAAACCAAGCCTCTGTGTCG	GAAGGTCGGAGTCAACGGATTCTGTAAAACCAAGCCTCTGTGTCT	CCACAGCTAAAACACCAATTAGGAAGTTA	T:T	T:G
WriPdK210	TP38666	GAAGGTGACCAAGTTCATGCTCAGTAGGCATTCCATGGGCC	GAAGGTCGGAGTCAACGGATTCTCAGTAGGCATTCCATGGGCA	GGCGTTACTCATGCAGAACAGAAGTA	T:T	T:G
WriPdK211	TP39254	GAAGGTGACCAAGTTCATGCTCATTATGCACAGTGTCATATGTTTCCT	GAAGGTCGGAGTCAACGGATTATGCACAGTGTCATATGTTTCCC	GGGTTCTTGTAGCTCGGGATTGAT	A:A	G:A
WriPdK212	TP39705	GAAGGTGACCAAGTTCATGCTCCTTGATAATCTCATCTTTGGTTAGA	GAAGGTCGGAGTCAACGGATTCTCCTTGATAATCTCATCTTTGGTTAGT	AGCTCCTCAAGAACATGAATCACAAACAA	T:T	T:A
WriPdK213	TP39811	GAAGGTGACCAAGTTCATGCTGAGCTTTGGTGCTGCTTGACC	GAAGGTCGGAGTCAACGGATTGAGCTTTGGTGCTGCTTGACT	GGGCTTATCTACCATGCATCCTTGAT	C:C	T:C
WriPdK214	TP40103	GAAGGTGACCAAGTTCATGCTATAGCTGCTTGTGAGAAGAAGAATATC	GAAGGTCGGAGTCAACGGATTCATAGCTGCTTGTGAGAAGAAGAATATT	GGTTTCTTCATACCGAGACCCGTAA	T:C	C:C
WriPdK215	TP40450	GAAGGTGACCAAGTTCATGCTGTGGTGTTCAAGCTGCTTTGTCC	GAAGGTCGGAGTCAACGGATTGTGGTGTTCAAGCTGCTTTGTCT	GCGAGCACGGAGTTCAAAGAGAAAT	T:C	T:T
WriPdK216	TP4873	GAAGGTGACCAAGTTCATGCTCGACCCAGTACCAAACAGCTCT	GAAGGTCGGAGTCAACGGATTGACCCAGTACCAAACAGCTCC	CGAAGGCTTGGGAAGTTCACCTTTT	G:G	G:A
WriPdK217	TP5114	GAAGGTGACCAAGTTCATGCTCAATGGCCTATTAATATACAGCAGCA	GAAGGTCGGAGTCAACGGATTCAATGGCCTATTAATATACAGCAGCT	CGCTTGCATGCTCCACACACTAAAT	T:T	T:A
WriPdK218	TP5832	GAAGGTGACCAAGTTCATGCTGGTGGTGACGCCCTTGTAG	GAAGGTCGGAGTCAACGGATTCTGGTGGTGACGCCCTTGTAT	GTGCTGGTGGCCCAGAAGGTTT	T:T	T:G
WriPdK219	TP6690	GAAGGTGACCAAGTTCATGCTCATGAGGCGCAGCATCATCAAAC	GAAGGTCGGAGTCAACGGATTCATGAGGCGCAGCATCATCAAAT	CTCTCACATTGCTGGAGAAGTGGTT	T:C	T:T
WriPdK220	TP6745	GAAGGTGACCAAGTTCATGCTCATTCATCAGCTAGATTGAGGTTGCT	GAAGGTCGGAGTCAACGGATTCATCAGCTAGATTGAGGTTGCC	ATCAAGTGTGCTAACCACGCAGCAT	G:A	A:A
WriPdK221	TP6994	GAAGGTGACCAAGTTCATGCTAAAATCAAAGTTTTCAGCAGCAGGACT	GAAGGTCGGAGTCAACGGATTAAAATCAAAGTTTTCAGCAGCAGGACA	GATTGACCACGTTCAGAGTCTACCAA	T:A	T:T
WriPdK222	TP7711	GAAGGTGACCAAGTTCATGCTATCCCACCCTCAGCAGCA	GAAGGTCGGAGTCAACGGATTCTATCCCACCCTCAGCAGCG	GTCCAGCTGGTCTTGTGGGCAA	G:G	G:A
WriPdK223	TP797	GAAGGTGACCAAGTTCATGCTGCAAATGTCGGGCAGATGAATATGAA	GAAGGTCGGAGTCAACGGATTCAAATGTCGGGCAGATGAATATGAG	AGGCTTAGGGCATTGTCCCAAGAA	G:G	G:A
WriPdK224	TP8136	GAAGGTGACCAAGTTCATGCTGCGGTTTCCTTTCAACCAGATAGA	GAAGGTCGGAGTCAACGGATTCGGTTTCCTTTCAACCAGATAGG	GATGCACATGCCGAGCTGGGTT	G:A	G:G
WriPdK225	TP8770	GAAGGTGACCAAGTTCATGCTAGCCACAGAAAGACACCATGGC	GAAGGTCGGAGTCAACGGATTCAGCCACAGAAAGACACCATGGT	AGCCCTCAAGACCATCACAGTCTTT	C:C	T:C
WriPdK226	TP8828	GAAGGTGACCAAGTTCATGCTATATATATATGTTAATAAGGAGAGGCAGCT	GAAGGTCGGAGTCAACGGATTATATATGTTAATAAGGAGAGGCAGCC	GCAGAGGTGCTCAGTACAGCGTA	C:T	T:T
WriPdK227	TP8999	GAAGGTGACCAAGTTCATGCTGAAGTAGCAAAAGAGTGCTTCACG	GAAGGTCGGAGTCAACGGATTGGAAGTAGCAAAAGAGTGCTTCACA	GTCGAGAAGCAAGTGCCTTGTCATT	C:C	T:C
WriPdK228	TP9096	GAAGGTGACCAAGTTCATGCTCACACAATGCTTCCTTTCACGCG	GAAGGTCGGAGTCAACGGATTCACACAATGCTTCCTTTCACGCT	CAAACATGCAGCGCGTGTTATGGTA	T:G	G:G
WriPdK229	TP9199	GAAGGTGACCAAGTTCATGCTGTCAATGCCTCAGTCTCTTCATCA	GAAGGTCGGAGTCAACGGATTGTCAATGCCTCAGTCTCTTCATCT	GATGATGCAGTAACAACGGCTGCTT	T:T	T:A
WriPdK230	TP9410	GAAGGTGACCAAGTTCATGCTAAAAGATGTGTCGGCAGCAGCG	GAAGGTCGGAGTCAACGGATTAAAAAAGATGTGTCGGCAGCAGCA	CGTGTGAAATGTTTCGTGTCTTTGTTCTT	T:T	T:C
WriPdK231	TP3887	GAAGGTGACCAAGTTCATGCTGGCAGCACGACGACGAAGAC	GAAGGTCGGAGTCAACGGATTAGGCAGCACGACGACGAAGAT	CCTTGAGTTTATTATCCTCAAACCCGAAA	T:C	C:C
WriPdK232	TP16490	GAAGGTGACCAAGTTCATGCTTTTTGTTAGGGAACACAAGAAGTTCG	GAAGGTCGGAGTCAACGGATTCATTTTTGTTAGGGAACACAAGAAGTTCA	GACTAAATGAAAGGGCGAAGCATTAAGTT	T:C	C:C
WriPdK233	TP15129	GAAGGTGACCAAGTTCATGCTGAGAGACCACCAAAGCAGCG	GAAGGTCGGAGTCAACGGATTCTGAGAGACCACCAAAGCAGCT	GACCAGAGAAGGTATGGGCTTGAA	T:G	G:G
WriPdK234	TP13076	GAAGGTGACCAAGTTCATGCTCCATAACAAGGTAGCAAGAGGGTA	GAAGGTCGGAGTCAACGGATTCATAACAAGGTAGCAAGAGGGTG	CAGTGAATCTTCTCAATAAAGCTGTGGAT	G:A	A:A
WriPdK235	TP605	GAAGGTGACCAAGTTCATGCTGGCCCACCTCAACCCATCTG	GAAGGTCGGAGTCAACGGATTGGCCCACCTCAACCCATCTA	AGTGCTTCAGTGCAGCAAAGGCTAT	T:C	C:C
WriPdK236	TP1293	GAAGGTGACCAAGTTCATGCTGCGCTGGCAGCAACCTAGTC	GAAGGTCGGAGTCAACGGATTGCGCTGGCAGCAACCTAGTG	GAGTTCGAGCGCCGAGTTCCTA	G:C	C:C
WriPdK237	TP1179	GAAGGTGACCAAGTTCATGCTACTTGGGAGGCAGCAACCAAC	GAAGGTCGGAGTCAACGGATTGTACTTGGGAGGCAGCAACCAAT	GGGTGATATCACTGTTGTTTTGTCATACAT	T:C	C:C
WriPdK238	TP12290	GAAGGTGACCAAGTTCATGCTTGTTCGTTCCCAGTTCAGGC	GAAGGTCGGAGTCAACGGATTCTTGTTCGTTCCCAGTTCAGGT	GCCCTATCATCGTGGCCATCGAA	T:C	C:C
WriPdK239	TP15756	GAAGGTGACCAAGTTCATGCTGCGACGAGAACAGCTCCACC	GAAGGTCGGAGTCAACGGATTGCGACGAGAACAGCTCCACA	CGGCGGAGCGGGCCAGTT	T:G	G:G
WriPdK240	TP1532	GAAGGTGACCAAGTTCATGCTCAAATTTGAGGCTTTGAGTAGGCTC	GAAGGTCGGAGTCAACGGATTGCAAATTTGAGGCTTTGAGTAGGCTT	TTCAATTTGCTCACATTGTCCTCTGCTT	A:G	G:G
WriPdK241	TP24362	GAAGGTGACCAAGTTCATGCTGAATGTGAGGCTCCAATCGCTC	GAAGGTCGGAGTCAACGGATTCGAATGTGAGGCTCCAATCGCTT	ATGGAATTTGAGGACGACGGCCTTT	A:G	A:A
WriPdK242	TP20535	GAAGGTGACCAAGTTCATGCTCAACTCCAACCCCAAAAAGGCC	GAAGGTCGGAGTCAACGGATTCCAACTCCAACCCCAAAAAGGCT	CTGAGCTACAGAGAAAAGAAGAAAAGGTT	T:C	T:T
WriPdK243	TP27979	GAAGGTGACCAAGTTCATGCTACGTGTTCTTGCTGCATGCTACAAA	GAAGGTCGGAGTCAACGGATTACGTGTTCTTGCTGCATGCTACAAT	CTTCAAGCAGAACATGGTGGTCGTT	T:A	A:A
WriPdK244	TP2602	GAAGGTGACCAAGTTCATGCTGAATCTCAATGGCTCTTCCCACAT	GAAGGTCGGAGTCAACGGATTAATCTCAATGGCTCTTCCCACAC	CTTAGAGCTTGGGCGCAACCCTA	G:A	G:G
WriPdK245	TP12538	GAAGGTGACCAAGTTCATGCTAAGTTCTTGTCTAACTTTTCTCGCCTT	GAAGGTCGGAGTCAACGGATTGTTCTTGTCTAACTTTTCTCGCCTG	CAGGCCAATTAGTTGAGTAACTTCATCTT	A:A	C:A
WriPdK246	TP4228	GAAGGTGACCAAGTTCATGCTGATTTTCTGTTAGCAGCACTCTCCTA	GAAGGTCGGAGTCAACGGATTTTCTGTTAGCAGCACTCTCCTT	GTTGGTGCTCGGGGATCAAATTCTA	A:A	T:A
WriPdK247	TP6389	GAAGGTGACCAAGTTCATGCTACTGCCGCCATATTCTGCTGGT	GAAGGTCGGAGTCAACGGATTCTGCCGCCATATTCTGCTGGC	TGTCTCTCAGCAGCATAGTGCCAAA	A:A	G:A
WriPdK248	TP33363	GAAGGTGACCAAGTTCATGCTAACGACAGTACTGCTCTCTGAAACA	GAAGGTCGGAGTCAACGGATTCGACAGTACTGCTCTCTGAAACG	CGCTCCGTTCTCTCGCCCCAA	A:A	G:A
WriPdK249	TP45419	GAAGGTGACCAAGTTCATGCTAAGCACCTGCACTTCTCTGG	GAAGGTCGGAGTCAACGGATTCTAAGCACCTGCACTTCTCTGC	CTAACCAGCAGAGTCTCAGTGCAAA	C:C	G:C
WriPdK250	TP36836	GAAGGTGACCAAGTTCATGCTGCCTAACTTTTGACTAACAGTAG	GAAGGTCGGAGTCAACGGATTAGCTGCCTAACTTTTGACTAACAGTAT	CGGGCCAAGGTTTTTTCATCTTGTTATAT	G:G	T:G
WriPdK251	TP7579	GAAGGTGACCAAGTTCATGCTGAAGGTATTGTCCCGAAACACTTG	GAAGGTCGGAGTCAACGGATTGGAAGGTATTGTCCCGAAACACTTA	GGTCTCGTCTCAACAAAAGAGCTTGTA	C:C	T:C
WriPdK252	TP26193	GAAGGTGACCAAGTTCATGCTGCAGACACAGGCCGCT	GAAGGTCGGAGTCAACGGATTCTGCAGACACAGGCCGCC	CAGAACTCATGTCTGGCATCCTGAA	A:A	G:A
WriPdK253	TP12428	GAAGGTGACCAAGTTCATGCTTAGATGCCAGAGCCATCACG	GAAGGTCGGAGTCAACGGATTGCTTAGATGCCAGAGCCATCACA	GAGCAGGGATAGCACAGTACATGAA	C:C	T:C
WriPdK254	TP16651	GAAGGTGACCAAGTTCATGCTCGTTTCACGCTACACTTACAATGC	GAAGGTCGGAGTCAACGGATTCGTTTCACGCTACACTTACAATGG	CGGGCATAGCACATGTCCGCAT	C:C	G:C
WriPdK255	TP23267	GAAGGTGACCAAGTTCATGCTAACTCAAAATCAGTAACTGGCGGC	GAAGGTCGGAGTCAACGGATTAACTCAAAATCAGTAACTGGCGGT	TGGCAGCCTCGTAACGCTGGTA	C:C	T:C
WriPdK256	TP25017	GAAGGTGACCAAGTTCATGCTCACGTGGAGCTCTCTGAGGAA	GAAGGTCGGAGTCAACGGATTCACGTGGAGCTCTCTGAGGAG	TAACCCAGTCGCTGCTGGCCTT	G:G	G:A
WriPdK257	TP23919	GAAGGTGACCAAGTTCATGCTGTGCCTCATCACCGGACGG	GAAGGTCGGAGTCAACGGATTGGTGCCTCATCACCGGACGT	CTGCCAGTTTGCTCACGGCGTT	G:G	T:G
WriPdK258	TP13105	GAAGGTGACCAAGTTCATGCTGATTGGTTCTGAATACGACAGCGT	GAAGGTCGGAGTCAACGGATTGGTTCTGAATACGACAGCGG	CCTCCTCCGACCGCCTCCAA	A:A	C:A
WriPdK259	TP14819	GAAGGTGACCAAGTTCATGCTATTCGAAGGAGAGCAATGCCCATA	GAAGGTCGGAGTCAACGGATTCGAAGGAGAGCAATGCCCATG	CTCTGCACAAGGTATTTGCAGCCAT	A:A	G:A
WriPdK260	TP23124	GAAGGTGACCAAGTTCATGCTCGCATCGTCTGCCACCGC	GAAGGTCGGAGTCAACGGATTGCGCATCGTCTGCCACCGT	GCACGTTAGCGAGGAGCACCAA	C:C	T:C
WriPdK261	TP37130	GAAGGTGACCAAGTTCATGCTGAGTGTGGACTCTCCTATGCT	GAAGGTCGGAGTCAACGGATTGAGTGTGGACTCTCCTATGCC	CTGCTCTGACCCATAATGGCAACAA	A:A	G:A
WriPdK262	TP5236	GAAGGTGACCAAGTTCATGCTCCTACTTGAGCAGCAGGAG	GAAGGTCGGAGTCAACGGATTGCTCCTACTTGAGCAGCAGGAT	GCTCTGTTCTCCTACCCAGATAAGAT	G:G	T:G
WriPdK263	TP36487	GAAGGTGACCAAGTTCATGCTGAGAAGCTCCATATGCAAAGGCG	GAAGGTCGGAGTCAACGGATTAAGAGAAGCTCCATATGCAAAGGCA	CCGGCTCATCTGAATGTTTTGTGATAAAT	C:C	T:C
WriPdK264	TP29814	GAAGGTGACCAAGTTCATGCTCTTGAAGTGCTGCCATCG	GAAGGTCGGAGTCAACGGATTCTGCTCTTGAAGTGCTGCCATCT	CCAGCTTCACTCTCCAAACCCCAT	G:G	T:G
WriPdK265	TP28045	GAAGGTGACCAAGTTCATGCTACGATATGGAGCCAGGTCACAG	GAAGGTCGGAGTCAACGGATTACGATATGGAGCCAGGTCACAA	GAACTTGCTGCATGGGCCCCTA	T:T	T:C
WriPdK266	TP38730	GAAGGTGACCAAGTTCATGCTAATGAACTAGTTGAAGCGGATAGAGAA	GAAGGTCGGAGTCAACGGATTAATGAACTAGTTGAAGCGGATAGAGAT	TCAAGAAAGTCCCAGCACATAACATCTTA	T:T	T:A
WriPdK267	TP10006	GAAGGTGACCAAGTTCATGCTCCATTTTGGAGCCCTAGAAGAAGATA	GAAGGTCGGAGTCAACGGATTCATTTTGGAGCCCTAGAAGAAGATG	GCGGCACTGCTGATGCAAATATCAT	G:G	G:A
WriPdK268	TP1484	GAAGGTGACCAAGTTCATGCTACTGCAGGCTCAACTGGACGAA	GAAGGTCGGAGTCAACGGATTCTGCAGGCTCAACTGGACGAG	GGCAAGACCAGCTGAGCTTCCTA	G:G	G:A
WriPdK269	TP30199	GAAGGTGACCAAGTTCATGCTGCCCACACCGGCGAGAA	GAAGGTCGGAGTCAACGGATTGCCCACACCGGCGAGAG	TCGTTCCCTTCACCGCGAAAAACAA	A:A	G:A
WriPdK270	TP25717	GAAGGTGACCAAGTTCATGCTAAAAGGCTCGCTGCACCTTCC	GAAGGTCGGAGTCAACGGATTAAAAGGCTCGCTGCACCTTCG	TCCCCCGAAGCCTCCAAAATTTGAT	C:C	G:C
WriPdK271	TP1054	GAAGGTGACCAAGTTCATGCTGATGTTGGTGCCTCCAAGAGCA	GAAGGTCGGAGTCAACGGATTGATGTTGGTGCCTCCAAGAGCT	GTTGGTGCTTCCCTTGGGCTGTT	A:A	T:A
WriPdK272	TP20631	GAAGGTGACCAAGTTCATGCTCAGCACAGTCACATCCTTCACG	GAAGGTCGGAGTCAACGGATTGCAGCACAGTCACATCCTTCACA	CCAGTAGGCTTTACTTGCTGAGGAT	T:T	T:C
WriPdK273	TP11106	GAAGGTGACCAAGTTCATGCTGCGGCGTTGAACGCTGTGTAT	GAAGGTCGGAGTCAACGGATTGCGGCGTTGAACGCTGTGTAC	TTCTCGAACACGGCAGCCCGAA	A:A	G:A
WriPdK274	TP18097	GAAGGTGACCAAGTTCATGCTGTGCTTTGTTCTTGGGGGTGG	GAAGGTCGGAGTCAACGGATTATTGTGCTTTGTTCTTGGGGGTGA	GATAACGATTCGCAGCAGCTCAGAA	T:T	T:C
WriPdK275	TP23743	GAAGGTGACCAAGTTCATGCTGCAACAAAATAACCACGCCAGA	GAAGGTCGGAGTCAACGGATTCTGCAACAAAATAACCACGCCAGT	TGGAAGCTGATCCTCTAGTCACCAT	T:T	T:A
WriPdK276	TP18179	GAAGGTGACCAAGTTCATGCTCTTCAAAATCCAGAAAGTGGAGCC	GAAGGTCGGAGTCAACGGATTATCTTCAAAATCCAGAAAGTGGAGCT	CCGACCCAAAATGATTTCTGCCCTT	T:T	T:C
WriPdK277	TP15122	GAAGGTGACCAAGTTCATGCTCGAGTCGTGGCTCGAG	GAAGGTCGGAGTCAACGGATTGGCTCGAGTCGTGGCTCGAT	GCGTCGTGTTCTGGAGCTCGAA	G:G	T:G
WriPdK278	TP15412	GAAGGTGACCAAGTTCATGCTCAACAGAGCAGCGGAAGAGA	GAAGGTCGGAGTCAACGGATTCAACAGAGCAGCGGAAGAGG	GGTTAGCCACGAGTTCAACTGCAAT	G:G	G:A
WriPdK279	TP2696	GAAGGTGACCAAGTTCATGCTCAAAGGGAAAGGAAATGGACTCG	GAAGGTCGGAGTCAACGGATTGCAAAGGGAAAGGAAATGGACTCT	TTAGGTGGAACCAAGATTTTTCGTCCTTT	G:G	T:G
WriPdK280	TP33276	GAAGGTGACCAAGTTCATGCTCACCACCTTAGGTTTCCACCTC	GAAGGTCGGAGTCAACGGATTACACCACCTTAGGTTTCCACCTA	GGAAATTAGGCAACCCCATGAGGAA	G:G	T:G
WriPdK281	TP10404	GAAGGTGACCAAGTTCATGCTCCGATGGTTGTTTTCGAACAATCTGT	GAAGGTCGGAGTCAACGGATTCGATGGTTGTTTTCGAACAATCTGC	GCAGCCACAATGATTAAAGATAGCAACAA	A:A	G:A
WriPdK282	TP23837	GAAGGTGACCAAGTTCATGCTTGGCAGCCACGACTATAAGGG	GAAGGTCGGAGTCAACGGATTTGGCAGCCACGACTATAAGGA	CAAGGTGTTCTTCCTCCTCCTAGTA	C:C	T:C
WriPdK283	TP13896	GAAGGTGACCAAGTTCATGCTACCTCTCCAGGACTACGAGCTT	GAAGGTCGGAGTCAACGGATTCCTCTCCAGGACTACGAGCTC	GGCCGACCCGATCTGATCGAA	A:A	G:A
WriPdK284	TP4297	GAAGGTGACCAAGTTCATGCTTTCTCCACATACACCATTCTAGC	GAAGGTCGGAGTCAACGGATTCTTTCTCCACATACACCATTCTAGA	GAGCAAATGCAGCACTGGATGGAAA	T:G	G:G
WriPdK285	TP35652	GAAGGTGACCAAGTTCATGCTGGTGCTGCGGCAAGTTCCTC	GAAGGTCGGAGTCAACGGATTGGTGCTGCGGCAAGTTCCTA	GCTGCCCTGCCCTGCCGAA	T:G	G:G
WriPdK286	TP28761	GAAGGTGACCAAGTTCATGCTGAGATTCCATCAAAAGCAAGTGTTTTG	GAAGGTCGGAGTCAACGGATTGGAGATTCCATCAAAAGCAAGTGTTTTA	GATGGCAGAAGGACGCTGCCAA	T:T	T:C
WriPdK287	TP16954	GAAGGTGACCAAGTTCATGCTACATTTGCAGAATGCTGCATGCG	GAAGGTCGGAGTCAACGGATTCTACATTTGCAGAATGCTGCATGCA	CTCCAAATCCGCCGGGAACCAA	C:C	T:C
WriPdK288	TP34627	GAAGGTGACCAAGTTCATGCTGCGGCTGCCATGGGTTGATAC	GAAGGTCGGAGTCAACGGATTGCGGCTGCCATGGGTTGATAT	CTCAGCTCTCTTCATGGAGCAACTT	T:C	C:C
WriPdK289	TP2161	GAAGGTGACCAAGTTCATGCTAGAAAAGGAAGAATGGTGCTAAGAGAT	GAAGGTCGGAGTCAACGGATTGAAAAGGAAGAATGGTGCTAAGAGAC	CAGCAAGCGATGAGATGTCTAATGAAAA	G:A	G:G
WriPdK290	TP39659	GAAGGTGACCAAGTTCATGCTCCATGGCTGCTTCTGCTTCTC	GAAGGTCGGAGTCAACGGATTCCATGGCTGCTTCTGCTTCTG	CAAGCCAAAGCCACGAGAGATGTAA	G:C	G:G
WriPdK291	TP5787	GAAGGTGACCAAGTTCATGCTGGCGAAGAAGAGGAAGCTAGACA	GAAGGTCGGAGTCAACGGATTGCGAAGAAGAGGAAGCTAGACG	CCAACCGGCAAAACGACACCCAT	C:T	C:C
WriPdK292	TP9076	GAAGGTGACCAAGTTCATGCTTTCAAAAGCATGTGTCAAGAGTACCA	GAAGGTCGGAGTCAACGGATTCAAAAGCATGTGTCAAGAGTACCG	GAAGTGAGCTTCTCTGGGCTTCAAA	G:A	A:A
WriPdK293	TP26398	GAAGGTGACCAAGTTCATGCTCAGATGAAGCATATATGTTACACAACAG	GAAGGTCGGAGTCAACGGATTCCAGATGAAGCATATATGTTACACAACAA	AGCCAGAGAAAGCAGGCACTTACTT	T:C	T:T
WriPdK294	TP50	GAAGGTGACCAAGTTCATGCTAAAAGCTTCATGTCACGTGTCAACAAA	GAAGGTCGGAGTCAACGGATTAAAAGCTTCATGTCACGTGTCAACAAT	CTCTGTTCATGATCAATAGCGAATGCTT	T:A	T:T
WriPdK295	TP1263	GAAGGTGACCAAGTTCATGCTGCAGAAAACGCAGTTGTCTTGGC	GAAGGTCGGAGTCAACGGATTGCAGAAAACGCAGTTGTCTTGGA	CCCGGTGATTCCAACAAGGGGAA	T:G	T:T
WriPdK296	TP2742	GAAGGTGACCAAGTTCATGCTGTACCATTGTTTAGTTAAAACTTCTAATGTC	GAAGGTCGGAGTCAACGGATTATGTACCATTGTTTAGTTAAAACTTCTAATGTA	CAATTGGGTAGGGAGAATGCTTTTCTTT	G:G	T:G
WriPdK297	TP3196	GAAGGTGACCAAGTTCATGCTGTGACCACTGAAAAAATTGGTCTCG	GAAGGTCGGAGTCAACGGATTAGTGACCACTGAAAAAATTGGTCTCT	AAAGAGGTCTAACAAGACTGCAGTGAA	T:T	T:G
WriPdK298	TP4846	GAAGGTGACCAAGTTCATGCTCAAATAGTTCTGGGGGACCGG	GAAGGTCGGAGTCAACGGATTCTCAAATAGTTCTGGGGGACCGA	CAGCAGAGCATAGTACAGTTATTTCAAT	T:C	T:T
WriPdK299	TP6022	GAAGGTGACCAAGTTCATGCTGCCAAGGCTCTATACTCTGCC	GAAGGTCGGAGTCAACGGATTTGCCAAGGCTCTATACTCTGCT	GGATCAGTCTCCAGGAGCTCAATA	T:T	T:C
WriPdK300	TP30585	GAAGGTGACCAAGTTCATGCTGGGATGAGAACGCATGTCGAC	GAAGGTCGGAGTCAACGGATTGGGATGAGAACGCATGTCGAT	AATTAGAAGGCTTGCACTGTGAAAGACAA	T:T	T:C
WriPdK301	TP31145	GAAGGTGACCAAGTTCATGCTGTTCCCAATCCACCATCGAGCTT	GAAGGTCGGAGTCAACGGATTCCCAATCCACCATCGAGCTC	CGAGAACGCTCGATTTGCCGCTA	G:A	G:G
WriPdK302	TP31767	GAAGGTGACCAAGTTCATGCTTTGGGAGCCATGTATGCTGCC	GAAGGTCGGAGTCAACGGATTTTGGGAGCCATGTATGCTGCT	GAAGCATTGGTGGCTCCAAGGAAAA	T:C	T:T
WriPdK303	TP38662	GAAGGTGACCAAGTTCATGCTCCAAATCATTGAGAAGTCCTTGGAG	GAAGGTCGGAGTCAACGGATTCCAAATCATTGAGAAGTCCTTGGAC	CATGGCTGCTGTCTCTTGCGAATTA	G:C	G:G
WriPdK304	TP11698	GAAGGTGACCAAGTTCATGCTGGTTGGAGCTCCAGAGCCTC	GAAGGTCGGAGTCAACGGATTAGGTTGGAGCTCCAGAGCCTT	CACAACACCACTTTTAACTCCGCCAT	C:C	T:C
WriPdK305	TP19633	GAAGGTGACCAAGTTCATGCTGAAATGACCAGAACTGCTGAAAGAC	GAAGGTCGGAGTCAACGGATTGAAATGACCAGAACTGCTGAAAGAT	CGAGTTTGCAGAGCACTCAGGCAA	T:C	C:C
WriPdK306	TP26880	GAAGGTGACCAAGTTCATGCTCAGCACCACAGTCACCACCTT	GAAGGTCGGAGTCAACGGATTCAGCACCACAGTCACCACCTC	GGTCCGACAGGTGAAACTGTGGTT	C:T	C:C
WriPdK307	TP7121	GAAGGTGACCAAGTTCATGCTGAGGTTCTTTAAGACGTACATCATAC	GAAGGTCGGAGTCAACGGATTCATGAGGTTCTTTAAGACGTACATCATAT	CAAGGGTTGGTTTTGGCGGCCAT	T:C	C:C
WriPdK308	TP3490	GAAGGTGACCAAGTTCATGCTCAAGGAGTTGGCAACACCAACG	GAAGGTCGGAGTCAACGGATTCCAAGGAGTTGGCAACACCAACA	AGCTGGAGCCTTCGTCAGGTCT	T:C	C:C
WriPdK309	TP3561	GAAGGTGACCAAGTTCATGCTAAAATCGCCACTTTAAAACCCGGC	GAAGGTCGGAGTCAACGGATTCAAAATCGCCACTTTAAAACCCGGT	AGAAGAGCTGATTGCAGAGCCAAA	T:T	T:C
a FAM and HEX primers include tails (underlined) that are complementary to FRET cassettes in the KASP™ Master Mix .

## Sheet: Table S6
Table S6
'Nonpareil' linkage maps
Linkage group	GBS tag pair	Marker assay	Genetic map position (cM) within linkage group
			Nonpareil × Lauranne		Nonpareil × Constantí	Nonpareil × Tarraco	Nonpareil × Vairo	Composite map
			Initial map	KASP map
LG1	TP2736	WriPdK183	0	20.25	13.82	67.7	25.55	17.56
LG1	TP3887	WriPdK231	1.92	27.28	18.24	75	29.78	23.33
LG1	TP19848		5.78
LG1	TP15291	WriPdK2	5.78	0.22		0	21.51	10.66
LG1	TP38360	WriPdK207	11.57	14.01	2.87	49.25		14.5
LG1	TP16224	WriPdK149	17.37	10.55				0
LG1	TP862		17.37
LG1	TP17599	WriPdK41	17.37	10.7	0	42.94	0	6.09
LG1	TP40447		19.29
LG1		UDAp-463	25.09
LG1	TP8083	WriPdK96	30.88	17.43		54.11	5.58	21.7
LG1	TP19633	WriPdK305	32.81		10.67	60.44	15.46
LG1	TP1437		32.81
LG1	TP8967		32.81
LG1	TP21619	WriPdK170	34.73	0	12.39	63.34	22.52	10.87
LG1	TP29895	WriPdK186	38.58	38.59	22.75	83.78		33.5
LG1	TP33747		42.44
LG1	TP12864		46.29
LG1	TP22379	WriPdK172	48.22	34.72				30.5
LG1	TP28706		48.22
LG1	TP18674	WriPdK7	48.22	47.01	30.25	89.61		42.5
LG1	TP3490	WriPdK308	49.32			92
LG1	TP1916		50.14
LG1	TP9238		50.14
LG1	TP7288		52.06
LG1	TP20245		57.86
LG1	TP3400		61.71
LG1	TP26880	WriPdK306	65.57		36.89	99.32
LG1	TP25524		75.3
LG1	TP19987	WriPdK163	79.16	65.23	41.77	104.66	49.03	44.501
LG1	TP2132		83.01
LG1	TP8594		84.93
LG1	TP33068	WriPdK10	84.93	66.4		109.1	53.1	20.1
LG1	TP11440		84.93
LG1	TP10476		86.86
LG1	TP14149		92.65
LG1	TP34627	WriPdK288	93.8	89.3				80.07
LG1	TP14993	WriPdK32	94.58	89.45		124.49		92.4
LG1	TP20130	WriPdK26	100.37	112.77	66.23	132.75	73.17	116.6
LG1		BPPCT027	100.37
LG1	TP2196		100.37
LG1	TP19778	WriPdK161	100.37	93.72	64.23	131.3	75.7	85.28
LG1	TP2161	WriPdK289	100.37	99.7				103.1
LG1	TP7601	WriPdK73	100.37	99.9				92.25
LG1	TP12276		100.37
LG1	TP33015		102.3
LG1	TP22942	WriPdK188	104.22	108.57				101.89
LG1	TP5107		108.07
LG1	TP13360	WriPdK17	110	110.45	74.33		85.57	113.13
LG1	TP26		110
LG1	TP20794		113.85
LG1	TP13697		123.59
LG1	TP1237		125.51
LG1	TP16675	WriPdK25	131.31	80.168				60.31
LG1	TP21735		133.23
LG1	TP7440	WriPdK77	147.03	80.41	54.66		63.98	68.61
LG2	TP972		0
LG2	TP38441	WriPdK29	1.92	0.14				0.17
LG2	TP21582	WriPdK169	1.92	0.31	0	0	0	0.4
LG2	TP29654		1.92
LG2	TP9244		1.92
LG2	TP19963		1.92
LG2	TP29670		1.92
LG2	TP26628		1.92
LG2	TP790		1.92
LG2	TP18405		1.92
LG2	TP24104	WriPdK175	1.92	0	3.45	9.7	4.21	0
LG2	TP38662	WriPdK303	3.85			6.31
LG2	TP37441	WriPdK206	11.6	10.91	11.82	18.03	13.4	8.75
LG2	TP11568	WriPdK39	11.6	11.49	11.54	20.68	12.89	10.1
LG2	TP7121	WriPdK307	12.5		12.7	22.1	15.91
LG2		CT8RG-1080	15.46
LG2	TP17460		19.31
LG2	TP18987		23.16
LG2	TP31510		27.02
LG2	TP38550		27.02
LG2	TP26802		30.87
LG2	TP19618		32.79
LG2	TP18038		32.79
LG2	TP32567	WriPdK15	32.79	24.2	26.87	37.71	28.11	23.18
LG2	TP4872	WriPdK30	32.79	20.93	22.85	29.92	22.53	12.38
LG2	TP26249		32.79
LG2	TP2556	WriPdK189	36.65	33.56				38.42
LG2	TP22330		38.57
LG2	TP5970	WriPdK38	38.57	37.55	36.74	49.52	42.37	48.13
LG2	TP9584	WriPdK31	38.57	34.12			37.14	43.19
LG2	TP24466		40.5
LG2	TP15129	WriPdK233	50.23	54.96				83.06
LG2	TP16490	WriPdK232	61.98	40.6				53.78
LG2	TP15836	WriPdK145	67.78	44.23	43.37	57.81	50.52	59.84
LG2	TP36062		75.53
LG2	TP27576	WriPdK184	85.27	48.84				68.84
LG2	TP22501		89.12
LG2	TP20759		96.88
LG2	TP4314		100.73
LG2	TP9327		108.48
LG2	TP35534		114.28
LG2	TP2393		120.07
LG2		UDAp-473	122
LG2	TP15466		123.92
LG2	TP1588		125.85
LG2	TP12121		129.7
LG2	TP39442	WriPdK21	135.5	68.77	58.33	71.93	65.33	111.06
LG2	TP26236	WriPdK36	143.25	61.54	54.33			100.56
LG2	TP1715		149.04
LG2	TP9968	WriPdK5	150.97	68.6	60.92	70.96	66.34	109.43
LG2	TP23660		154.82
LG2	TP40450	WriPdK215	164.56	48.84	47.1	61.19	53.04	63.62
LG2	TP16647	WriPdK83	174.3	55.45		61.68	54.56	90.47
LG3	TP31193		0
LG3	TP18764		1.92
LG3	TP14389	WriPdK13	3.85	0	0	0	0	0
LG3	TP1415		3.85
LG3	TP861	WriPdK33	3.85	0.974	2.58			3.11
LG3	TP33259		3.85
LG3	TP13811		5.77
LG3	TP24563		9.63
LG3	TP2574		15.42
LG3	TP23086	WriPdK102	21.22	16.09	6.02	6.8	6.27	18.69
LG3	TP15074		27.01
LG3	TP40103	WriPdK214	28.93	18.55			12.02	21.67
LG3	TP30473		28.93
LG3	TP10849		28.93
LG3	TP35775		30.86
LG3	TP14593		38.61
LG3	TP13076	WriPdK234	40.45	25.6				29.11
LG3	TP605	WriPdK235	42.47	37.97				35.42
LG3	TP23550		46.32
LG3	TP22293		48.24
LG3	TP38437	WriPdK208	48.24	37.97				46.42
LG3	TP21192	WriPdK14	48.24	37.97	23.94	23.32	26.56	42.5
LG3	TP22267		48.24
LG3	TP33018		48.24
LG3		UDA-014	56
LG3	TP8952		65.73
LG3	TP7400		71.53
LG3	TP14391		75.38
LG3	TP33342		79.24
LG3	TP23737	WriPdK174	86.99	37.97	27.4	31.11	31.12	54.24
LG3	TP1806		100.79
LG3	TP19249		102.72
LG3	TP11721		110.47
LG3	TP39615		118.22
LG3	TP15894	WriPdK24	124.02	55.41	37.84	43.3	43.44	51.3
LG3	TP18874	WriPdK160	125.94	66.24	36.98	40.39	47.54
LG3		CPDCT025	127.87
LG3		TAA8-1891	129.79
LG3	TP13153	WriPdK1	129.79	63.09	42.43		51.59	71.3
LG3	TP19999		129.79
LG3	TP25319		129.79
LG3	TP6745	WriPdK220	129.79	75.54	50.77		58.17	85.46
LG3	TP29979		131.72
LG3	TP28885	WriPdK28	133.64	62.55	40.99		52.59	69.5
LG3	TP18734	WriPdK159	139.44	74.376	45.59	46.68	54.11	76.34
LG3	TP32802		143.29
LG3	TP1293	WriPdK236	149.08	74.92				82.42
LG3	TP5583		156.84
LG3	TP27369	WriPdK27	160.69	84.41	58.86			97.5
LG3	TP24746		164.55
LG3	TP20202		166.47
LG3	TP22105		174.22
LG3	TP37292		178.08
LG3	TP39659	WriPdK290	183.87	84.98	62.59	63.28	73.83	98.78
LG4	TP25527		0
LG4	TP1179	WriPdK237	0	0				0
LG4	TP31870	WriPdK88	7.75	5.5	0	0	0	13.76
LG4	TP17942	WriPdK154	19.51	7.92			44.07	30.38
LG4	TP3083	WriPdK11	21.43	8.09			32.22	32.1
LG4		OPC10-1000	66.64
LG4	TP19878	WriPdK162	58.92	22.55	17.27	20.15	49.67	41.81
LG4	TP34523	WriPdK196	60.84	21.71	17.27	18.71	50.69	40.59
LG4	TP11492		32.85
LG4	TP15756	WriPdK239	59.14	55.12				70.12
LG4	TP16042	WriPdK147	62.99	50.61	32.4	41.34	74.15	66.03
LG4	TP20078	WriPdK9	68.78	50.41	31.54	40.85	73.14	64.91
LG4	TP6994	WriPdK221	72.64	47.94	29.24	34.54	68.58	57.56
LG4	TP12290	WriPdK238	74.57	48.39				61.02
LG4	TP26741	WriPdK181	84.31	71.86	46.61	62.3	95.04	83.9
LG4		OPB10-1350	86.23
LG4	TP10279		86.23
LG4	TP33099	WriPdK106	88.15	70.52		93.96
LG4	TP8449		92.01
LG4	TP4510		97.79
LG5	TP32		0
LG5	TP23628	WriPdK129	3.85	0
LG5	TP6880	WriPdK128	15.6	0	0		0	0
LG5	TP9269	WriPdK127	17.53	0			4.55	15.62
LG5	TP15051	WriPdK114	25.28	0	5.46		5.56	16.09
LG5	TP24137	WriPdK126	29.14	0	6.33	0.48	6.57	16.73
LG5	TP20147	WriPdK87	34.93	0		0	4.05	14.69
LG5	TP155	WriPdK117	42.68	3.91	9.76		9.61	20.21
LG5	TP17304	WriPdK116	46.54	6.94	13.2
LG5	TP37315		46.54
LG5	TP12985		48.46
LG5	TP38839	WriPdK113	48.46	9.54	12.34		22.28	31.08
LG5	TP20847	WriPdK115	50.39	9.54	11.49		20.76	31.85
LG5	TP16696	WriPdK20	54.24	9.54	10.92	5.33	15.7	26.74
LG5	TP34137		65.99
LG5		UDA-046	67.91
LG5	TP1532	WriPdK240	69.84	34.94				71.16
LG5	TP31757	WriPdK124	71.76	33.77	28.26		38.63	67.69
LG5	TP33011	WriPdK105	79.52	9.54		20.78	33.05	42.01
LG5	TP5787	WriPdK291	80.51	27.73				53.46
LG5	TP32029	WriPdK125	91.27	65.41
LG5	TP26796		95.12
LG5	TP37464	WriPdK122	100.91	65.41	38.9	35.91	45.71
LG5	TP29093	WriPdK4	104.77	66.28	34.59	29.56	42.17
LG5	TP27203	WriPdK123	108.62	66.28	35.74	31.52	42.7
LG5	TP15987	WriPdK18	112.48	47.33				85.85
LG5	TP5742		116.33
LG5	TP6690	WriPdK219	118.25	54.98	44.06	40.75	53.3	87.63
LG5	TP9096	WriPdK228	120.18	60.19	41.77	42.2	50.26	101.95
LG5	TP15811		122.96
LG5	TP14764		125.95
LG5	TP9076	WriPdK292	131.76	54.98	45.5	39.77	54.81	97.76
LG5		BPPCT014	131.76
LG5		CPSCT022	131.76
LG5	TP9301	WriPdK34	133.76	53.98	49.81		60.91	82.63
LG5	TP19696		135.6
LG5	TP7056		141.39
LG6	TP24362	WriPdK241	0	4.07				18.86
LG6	TP24350	WriPdK176	7.75	2.21	0	2.91	2.02	11.45
LG6	TP27787		13.55
LG6	TP12741		21.3
LG6	TP1362		25.16
LG6	TP11807	WriPdK98	29.01	8.14		0	0
LG6	TP34707	WriPdK198	36.76	0				0
LG6	TP5199		38.69
LG6	TP29277		42.54
LG6	TP20488	WriPdK166	50.3	13.41	9.57	12.69	13.19	35.84
LG6	TP4159	WriPdK110	54.15	13.41	9.57		9.14	33.9
LG6		AG8G-317	59.94
LG6	TP33231		65.74
LG6	TP4114	WriPdK109	65.74	13.41	12.443			30.77
LG6		TAA8-1050	73.49
LG6	TP20065		77.35
LG6	TP15324	WriPdK141	77.35	30.13				40.68
LG6	TP14492		77.35
LG6	TP29051		77.35
LG6	TP35411		77.35
LG6	TP26634		79.27
LG6	TP26369		83.13
LG6	TP1175		86.98
LG6	TP7958		88.9
LG6	TP31581		96.66
LG6	TP6375		100.51
LG6	TP16417	WriPdK6	104.36	37.38	27.03		40.54	44.02
LG6	TP39331		110.16
LG6	TP3879		115.95
LG6	TP34383	WriPdK16	117.88	38.37	25.02	30.29	33.42	53.19
LG6	TP29591		119.8
LG6	TP31032		121.73
LG6	TP22067		127.52
LG6	TP12838		129.45
LG6	TP8527		133.3
LG6	TP32111		135.22
LG6	TP11004		142.98
LG6	TP10792		144.9
LG6	TP18355		152.66
LG6	TP7723		154.58
LG6	TP20502	WriPdK35	160.37	57.14		48.98	57.24	68.55
LG6	TP11297	WriPdK23	164.23	67.63	45.93	53.8	64.414	76.46
LG6	TP38433		164.23
LG6	TP26483		164.23
LG6	TP8796		164.23
LG6	TP770		168.08
LG6	TP16118		171.94
LG6	TP10517	WriPdK130	179.69	68.12	46.79	52.37	64.92	77.58
LG6	TP34296		189.43
LG6	TP8828	WriPdK226	191.35	79.58	57.72		78.19	94.75
LG6	TP12268		193.27
LG6	TP34743	WriPdK199	197.13	79.58	59.16		85.44	91.14
LG7	TP11053		0
LG7	TP12076	WriPdK132	1.92	0		0	0	0.23
LG7	TP33691		3.85
LG7	TP26398	WriPdK293	9.65	0		5.82	1.51	0.431
LG7	TP18700	WriPdK85	15.44	0				0
LG7	TP20191		23.2
LG7		CT8G-1020	30.95
LG7	TP27031		34.8
LG7	TP5397		40.6
LG7	TP15496	WriPdK82	42.52	22.11		20.74	15.51	20.8
LG7	TP20535	WriPdK242	46.38	22.11				22.02
LG7	TP27378		50.22
LG7	TP16298	WriPdK10	54.08	22.12	0	26.6	23.6	20.1
LG7	TP31767	WriPdK302	56		1.15	28.99	22.08
LG7	TP27979	WriPdK243	59.86	22.11				22.89
LG7	TP16827	WriPdK151	63.72	22.11	2.29	29.96	19.56	26.36
LG7	TP1339		67.56
LG7	TP30725		65.91
LG7	TP35291	WriPdK201	71.42	40.07	13.96	44.55	35.43	50.63
LG7	TP2602	WriPdK244	75.27	32.66				40.58
LG7	TP11796		81.06
LG7	TP14533		82.98
LG7	TP16354	WriPdK150	82.98	40.07	16.85	45.52	37.45	54.3
LG7	TP14709	WriPdK139	94.74	57.16	31.57	55.31	54.66	74.887
LG7	TP38416		98.6
LG7	TP16449		102.44
LG7	TP1499		108.24
LG7	TP8136	WriPdK224	112.09	56.44			53.65	72.55
LG7	TP1517	WriPdK37	119.84	67.45			62.81	77.5
LG7	TP3085	WriPdK22	127.6	74.82	39.95	62.11		86.02
LG7	TP1680		131.45
LG7	TP36668	WriPdK202	133.37	75.54	39.66	62.59		87.55
LG8	TP36457		0
LG8	TP35724		1.92
LG8	TP35652	WriPdK285	2.42	14.76				18.1
LG8	TP34122	WriPdK195	3.85	14.76	0			16.5
LG8	TP34431		3.85
LG8	TP17044	WriPdK19	5.78	14.76	3.44		0
LG8	TP4297	WriPdK284	5.78	0				0
LG8	TP15824	WriPdK40	13.53	0	6.31	0	1.01	9.64
LG8		OPA02-456	23.2
LG8		CPDCT034	25.12
LG8	TP38787		25.12
LG8	TP6073	WriPdK12	25.12	21.85	14.4	6.31	7.6	19.11
LG8	TP31145	WriPdK301	27.05		14.11	7.28	6.08
LG8	TP8980		30.91
LG8	TP2810		36.7
LG8	TP29641	WriPdK185	40.56	22.03	17.55	13.11	15.75	23.89
LG8	TP1118		44.4
LG8	TP37395	WriPdK205	50.21	40.4	31.39	35.72		39.83
LG8	TP24404	WriPdK3	55.6	33.84	24.76	25.43	23.47	38.7
LG8	TP15642		59.85
LG8	TP16703	WriPdK84	65.64	40.4				46.8
LG8	TP20593		67.57
LG8	TP1263	WriPdK73	77.3		45.51	41.54		92.26

## Sheet: Table S7
Table S7
'Lauranne', 'Constantí', 'Tarraco' and 'Vairo' linkage maps
Linkage group	GBS tag pair	Marker assay	Genetic map position (cM) within linkage group
			Lauranne		Constantí	Tarraco	Vairo
			Initial map	KASP map
LG1	TP11698	WriPdK304	0
LG1	TP798		3.64
LG1	TP37835	WriPdK94	9.12	0			0
LG1		AG8YA-1857	16.44
LG1	TP8058		21.92
LG1	TP12538	WriPdK245	29.24	6.97161
LG1	TP35046	WriPdK90	34.72	6.97161	0		0.521838
LG1	TP2421		38.36
LG1	TP36749	WriPdK67	42.09	0	2.86847		19.1828
LG1	TP9897		45.83
LG1	TP4228	WriPdK246	45.83	6.97161
LG1	TP39705	WriPdK212	55.02	7.97078	12.1424		16.8414
LG1	TP27591		64.38
LG1	TP23985		68.26
LG1	TP23364	WriPdK173	79.43	22.5595
LG1	TP4803		81.25
LG1	TP12169		84.89
LG1	TP37237	WriPdK204	92.21	35.3293	37.6497
LG1	TP34604		99.54
LG1	TP21235		103.18
LG1	TP2146		103.18
LG1	TP19885	WriPdK47	103.18	27.8442	28.4571		41.9417
LG1	TP34545		108.66
LG1	TP18255	WriPdK56	115.98	41.0633	44.6979	0	56.3607
LG1	TP32743	WriPdK192	121.46	48.3933	48.718	3.38681	56.1297
LG1	TP11609		147.14
LG1	TP6389	WriPdK247	160.15	55.3638
LG1	TP10003	WriPdK69	171.24	86.8153	65.3514
LG1	TP20430	WriPdK165	176.71	86.8153
LG1	TP8999	WriPdK227	184.04	86.8153
LG1	TP33363	WriPdK248	189.52	65.7054
LG1	TP36168	WriPdK49	193.16	65.7054	71.3979	26.0831
LG1	TP6638		194.98
LG1	TP38827	WriPdK108	207.99	65.7054		29.4699
LG1	TP12240		215.32
LG1	TP15845	WriPdK146	215.32	69.1926	84.5897	37.7576
LG1	TP45419	WriPdK249	216.35	79.79
LG1	TP36836	WriPdK250	218.35	86.35
LG1	TP32870		224.51
LG2	TP7187	WriPdK95	0	17.5041	0
LG2	TP16575		5.48
LG2	TP34047	WriPdK194	9.12	17.5041	4.67665
LG2	TP967		10.94
LG2		UDA-008	12.76
LG2	TP15654	WriPdK43	16.4	22.7911			0
LG2	TP7579	WriPdK251	20.04	20.5382	16.1
LG2	TP16713		21.86
LG2	TP39761		27.34
LG2	TP9936		30.98
LG2	TP15208		30.98
LG2	TP10545		30.98
LG2	TP24864		32.8
LG2	TP2219	WriPdK74	38.76	9.1			0
LG2	TP23907		40.12
LG2	TP6022	WriPdK299				0	0
LG2	TP4873	WriPdK216	53.14	0	25.1	7.79194	4.26057
LG2	TP25464		56.78
LG2	TP36611		58.6
LG2	TP14517		62.24
LG2	TP1933	WriPdK86	65.89	26.8241	28.8		7.6368
LG2	TP34046		67.7
LG2	TP12629	WriPdK80	69.7	26.82
LG2	TP15929		76.9
LG2	TP11674	WriPdK79	78.25	34.72
LG2	TP34564	WriPdK197	80.54	39.1257	42.6	22.7123	18.3333
LG2	TP39298		84.18
LG2		AG8YC-714	87.83
LG2	TP38620	WriPdK50	91.47	40.9381	50.4	28.5356	20.3359
LG2	TP34055		93.29
LG2	TP33991		96.93
LG2	TP26484		100.57
LG2	TP20878		115.55
LG2	TP25972		115.55
LG2	TP13087		117.37
LG2	TP31283		121.01
LG2	TP23267	WriPdK255	124.66	97.9331
LG2	TP18632		128.3
LG2	TP25017	WriPdK256	130.12	103.451
LG2	TP11899	WriPdK131	135.59	103.995			20.9488
LG2	TP17917	WriPdK44	139.24	104.563
LG2	TP24448	WriPdK177	142.88	48.1886			20.9488
LG2	TP14542	WriPdK138	142.88	49.2487	57.3	35.3406	20.9488
LG2	TP39254	WriPdK211	146.64	47.5272			20.9488
LG2	TP8770	WriPdK225	153.84	53.1775
LG2	TP6571	WriPdK51	161.17	70.2714	64.2	43.6283	20.9488
LG2	TP26338		162.99
LG2	TP26193	WriPdK252	162.99	65.192
LG2	TP12428	WriPdK253	166.63	80.3605
LG2	TP17764		168.45
LG2	TP25503	WriPdK71	172.09	80.3605	66
LG2	TP20732		173.91
LG2	TP16651	WriPdK254	179.39	80.3605
LG3	TP4072		0
LG3	TP37734	WriPdK63	5.48	0.401528	1.14633		0
LG3	TP9410	WriPdK230	7.3	0	0		0
LG3	TP1182		9.11
LG3	TP26777		14.59
LG3	TP18350	WriPdK156	37.98	21.9362	20.5439		20.1219
LG3	TP18235	WriPdK155	43.45	21.7156
LG3	TP4478	WriPdK76	48.91	22.13	23.32	0	19.92
LG3	TP17874	WriPdK153	50.78	34.5935	32.4538		23.9594
LG3	TP5114	WriPdK217	54.42	34.5935	29.8727		23.9594
LG3	TP1574	WriPdK144	58.06	34.5935
LG3	TP21444	WriPdK168	61.71	28.9156	26.4286		23.9594
LG3	TP34810	WriPdK200	69.03	28.9156	35.8976		24.9536
LG3		OPC11-482	74.51
LG3	TP23919	WriPdK257	83.7	38.4975
LG3	TP13105	WriPdK258	91.03	41.1429
LG3	TP13014	WriPdK135	97.91	45.9431	44.8754
LG3	TP12086	WriPdK133	101.99	46.3011	46.3085		24.9536
LG3	TP30631		107.46
LG3	TP19157		111.11
LG3	TP36190	WriPdK107	122.19	52.1566	55.5824
LG3	TP24569		131.39
LG3	TP22619		135.03
LG3	TP18642	WriPdK158	146.12	52.1566	66.1103
LG3	TP25403		157.36
LG3	TP5490		166.71
LG3	TP20507		174.03
LG3	TP32984	WriPdK142	185.12	52.1566		32.3797
LG4		AG8YT-960	0
LG4	TP36434	WriPdK91	9.19	8.29494
LG4	TP28761	WriPdK286	12.84	0
LG4	TP30585	WriPdK300				0
LG4	TP32410	WriPdK191	20.13	0			0
LG4	TP20584		29.32
LG4	TP29637		38.61
LG4	TP14819	WriPdK259	42.35	16.17
LG4	TP10114		47.82
LG4	TP20195	WriPdK101	53.3	16.2834
LG4	TP39811	WriPdK213	70.29	24.5964
LG4	TP10743		77.61
LG4	TP427		84.94
LG4	TP8153		94.13
LG4	TP29336	WriPdK58	99.61	25.47
LG4	TP38026		103.25
LG4	TP22667		103.25
LG4	TP15226		106.89
LG4	TP37731	WriPdK93	117.98	28.8468		29.6048
LG4		OPC10-763	125.3
LG4	TP37130	WriPdK261	128.95	58.4663
LG4	TP5236	WriPdK262	130.77	59.3322
LG4	TP18463		130.77
LG4	TP23124	WriPdK260	130.77	58.47
LG4		AC8G-713	130.77
LG4	TP33604	WriPdK148	132.58	58.4663
LG4	TP357	WriPdK53	136.23	63.2669	0.286536	47.6285
LG4	TP20504	WriPdK167	136.23	67.2017
LG4	TP9083	WriPdK64	136.23	67.2017	1.43287	48.1116
LG4	TP3345		136.23
LG4	TP31655	WriPdK46	138.05	67.2017
LG4		UDAp-418	141.69
LG4	TP36487	WriPdK293	145.3	70.25
LG4	TP19998	WriPdK45	145.33	70.2477
LG4	TP21630	WriPdK171	152.66	63.2669	0	46.6622
LG4	TP34218	WriPdK89	161.85	70.0987	4.58892	49.5613
LG5	TP35343	WriPdK121	0	6.57535		0
LG5	TP9077	WriPdK60	3.64	7.44124	1.43306	3.86811	0
LG5	TP29143	WriPdK62	12.84	6.57535
LG5	TP1721	WriPdK152	15.99	7.44124	1.71959	2.9018	0
LG5	TP28045	WriPdK265	18.3	24.0496
LG5	TP36685	WriPdK52	20.12	24.0496	0		0
LG5		EPDCU2584	21.93
LG5	TP19487	WriPdK120	27.41	0.193795	9.24672		7.63454
LG5	TP29814	WriPdK264	29.23	0	14.07
LG5	TP24044		34.71
LG5	TP24992	WriPdK179	36.52	39.6479
LG5	TP9629	WriPdK42	42	52.0079		18.5789
LG5		GCA(CA)9-376	42
LG5	TP11026		42
LG5	TP12672		43.82
LG5	TP27036	WriPdK182	47.46	39.6479
LG5		GCA(CA)9-535	51.11
LG5	TP26493	WriPdK180	59.78	50.65		15.7
LG5	TP12109		66.08
LG5	TP20296		66.08
LG5	TP797	WriPdK223	67.9	74.1174			14.6551
LG5	TP16954	WriPdK287	71.55	76.8751
LG5	TP16180	WriPdK119	71.55	83.0677	43.7		15.918
LG5	TP5461		73.36
LG5	TP8785	WriPdK54	77.01	83.0677	46.41		13.8974
LG5	TP31364		77.01
LG5	TP2738	WriPdK118	82.61	83.0677	47		12.6345
LG6	TP36935	WriPdK203	0	0.38946
LG6		UDA-035	11.09
LG6	TP23331	WriPdK103	14.73	0
LG6	TP38783		23.92
LG6	TP4937		31.25
LG6	TP6779		38.57
LG6	TP4858		51.59
LG6	TP14366		53.4
LG6	TP7711	WriPdK222	53.4	36.749
LG6	TP11093	WriPdK59	55.22	37.8393
LG6	TP38730	WriPdK266	57.04	27.0954
LG6	TP16046		58.86
LG6		CA8T-850	68.05
LG6	TP24417		81.07
LG6	TP5832	WriPdK218	88.39	53.5132			0
LG6	TP35776		93.87
LG6	TP33408	WriPdK193	97.51	64.1085	0	0
LG6	TP10006	WriPdK267	106.71	73.7572
LG6	TP4864		112.18
LG6	TP4805		112.18
LG6	TP29906	WriPdK187	117.66	76.8817	9.57079
LG6	TP32130		124.98
LG6	TP38666	WriPdK210	130.46	76.8817	11.2907		3.49674
LG6	TP11059	WriPdK97	139.65	81.7089	14.4467		3.49674
LG6	TP19375		143.29
LG6	TP17901		146.94
LG6	TP19571		150.58
LG6	TP16653	WriPdK65	154.22	79.5099	15.8798
LG6	TP22296		159.7
LG6	TP9199	WriPdK229	163.34	87.8043	25.3866
LG6	TP1484	WriPdK268	168.8	87.8043
LG6	TP33901		172.45
LG6	TP40401		179.77
LG6	TP32048	WriPdK190	187.1	113.67	18.1736	14.9204
LG6	TP2822	WriPdK75	189.72	105.86			3.5
LG6	TP40486		194.42
LG7	TP13979	WriPdK100	0	3.16377	0	0
LG7	TP30199	WriPdK269	5.48	0
LG7	TP14122		10.95
LG7	TP25717	WriPdK270	20.15	0
LG7	TP30550		29.34
LG7	TP19401		34.82
LG7	TP1054	WriPdK271	44.01	11.4424
LG7	TP12907	WriPdK134	47.65	11.4424
LG7	TP15284	WriPdK61	56.84	21.5339			0
LG7	TP30331		62.32
LG7	TP6365		69.65
LG7	TP20194	WriPdK164	69.65	21.5339		12.3208	0.241949
LG7	TP3183		73.29
LG7	TP20631	WriPdK272	78.76	21.5339
LG7	TP33954	WriPdK66	82.41	26.9293	19.8992	19.095	3.58215
LG7	TP4372		87.88
LG7	TP38768		93.36
LG7	TP22397	WriPdK48	97	27.2172		16.1932	3.58215
LG7	TP32185		100.65
LG7	TP24401		107.97
LG7	TP38516	WriPdK209	115.29	49.5665	36.3983	37.8484	19.2226
LG7	TP1864		120.77
LG7	TP11106	WriPdK273	122.59	33.3169
LG7	TP13612	WriPdK136	126.31	49.5665	38.177	33.4896	19.2226
LG7		Pchgms6	128.2
LG7	TP37439	WriPdK92		42.5953
LG7	TP11526	WriPdK81	133.68	42.5953	30.9647
LG7	TP18097	WriPdK274	141	34.1065
LG7	TP15070		150.19
LG7	TP28888		157.52
LG8	TP27616	WriPdK104	0	44.0196
LG8	TP20026		1.82
LG8	TP14071	WriPdK55	7.3	52.2177	0	0
LG8	TP19162		9.11
LG8	TP7721		12.76
LG8	TP15412	WriPdK278	16.4	44.1858
LG8	TP5223	WriPdK111	20.04	60.3672
LG8	TP6177		23.69
LG8	TP2696	WriPdK279	23.69	60.3672
LG8	TP18968		25.5
LG8	TP15125	WriPdK140	30.98	36.2316	5.75595
LG8	TP39103		34.62
LG8	TP36517		40.1
LG8	TP21728		45.58
LG8	TP5689	WriPdK68	47.4	52.6663	10.3534		0
LG8	TP13664		51.04
LG8	TP24705	WriPdK57	52.86	63.9217	13.7972	14.3946
LG8	TP33874		54.68
LG8	TP3561	WriPd309			18.97	20.22
LG8	TP2156		58.32
LG8	TP31630		63.8
LG8	TP14084	WriPdK137	72.99	72.701		22.1512
LG8	TP33931		74.81
LG8	TP40083		74.81
LG8	TP33276	WriPdK280	78.45	64.0599
LG8	TP24450		80.27
LG8	TP9254	WriPdK112	84.59	72.1695
LG8	TP17086		91.23
LG8	TP14305		100.42
LG8	TP18466	WriPdK157	100.42	82.5721			3.53614
LG8	TP10404	WriPdK281	101.95	83.57
LG8	TP15410	WriPdK143	102.24	4.77673	31.5752	40.28	3.53614
LG8	TP15122	WriPdK277	103.25	19.45
LG8	TP23837	WriPdK282	103.95	84.31		35.5
LG8	TP35457		104.06
LG8	TP17172	WriPdK70	107.7	82.5721
LG8	TP748		111.34
LG8	TP33416		113.16
LG8	TP24844	WriPdK178	118.64	4.77673			3.53614
LG8	TP4078		124.12
LG8	TP22317		124.12
LG8	TP18179	WriPdK276	127.76	0
LG8		OPA08-1175	135.08
LG8	TP40349		144.28
LG8	TP13975	WriPdK99	147.56	0	36.7723
LG8	TP23743	WriPdK275	156.38	0
LG8	TP13896	WriPdK283	161.85	98.1047
LG8	TP1262	WriPdK72	161.85	98.1047	48.1389
LG8	TP8457	WriPdK78	162.35	98.1	49.8587	60.21	7.57737
LG8		AG8YA-763	185.24

## Sheet: Table S8
Table S8
Nucleotides detected in 16 almond clones using 261 KASP marker assays
	Almond clone
Marker assay	Nonpareil	Lauranne	Constanti	Chellaston	Ferraduel	Glorieta	Johnston	Mandaline	Marta	R1065	Somerton	Steliette	Tarraco	Vairo	White	12-350
WriPdK1	T:C	T	T	T:C	T:C	T:C	T:C	T:C	T	T:C	T	T:C	T:C	T	T:C	T
WriPdK2	G:A	G	G	G:A	G	G:A	G:A	G:A	G:A	G	G:A	G	G:A	G	G:A	G:A
WriPdK3	G:A	G	G	G:A	G:A	G:A	G:A	G:A	G	G:A	G:A	G	G	G	G:A	G:A
WriPdK4	T:C	T	T	T	T:C	T	T	T	T	T	T	T	T	T	T	T
WriPdK5	G:A	G	G	G:A	G	G	G	G	G	G:A	G:A	A	G	G	G:A	A
WriPdK6	C:A	C	C	C	C:A	C:A	A	C:A	A	C:A	C	A	C:A	C	C:A	C
WriPdK7	G:C	C	C	G:C	C	G:C	C	G:C	G:C	G	C	C	C	G:C	C	G
WriPdK8	T:A	T	T:A	T	T	T	T	T	T	T	T	T	T	T	T	T
WriPdK9	T:G	T	T	T	T	T	T	T	T	T	T	T	T	T	T	T
WriPdK10	T:C	T	T	T	T	T	T	T	T	T	T:C	T	T	T	T:C	T
WriPdK11	G:A	G	G:A	G	G:A	G:A	G	G:A	G	G	G	G	G:A	G	G	G
WriPdK12	G:C	C	C	C	C	C	C	C	C	C	C	C	C	C	C	C
WriPdK13	G:A	G	G	A	G	G	G	G:A	G	G:A	G:A	G:A	G	G	A	G
WriPdK14	G:A	G	G	G	G	G	G	G	G	G	G	G	G	G	G	G
WriPdK15	T:C	T	T	T	T	T	T:C	T	T	T	T	T	T	T	T	T
WriPdK16	T:C	T	T	T	T	T	T	T	T	T:C	T	T	T	T	T	T
WriPdK17	C:A	A	A	A	A	A	A	A	A	A	A	A	C:A	A	A	A
WriPdK18	G:A	G	G:A	G:A	G:A	A	G:A	G:A	G:A	G	G:A	G	G:A	G:A	A	G
WriPdK19	G:A	G	G	G:A	G	G:A	G:A	G:A	G	G:A	G	G	G:A	G	A	G
WriPdK20	G:T	G	G	G:T	G:T	G	G:T	G	G	G	G:T	G:T	G	G	G:T	G
WriPdK21	C:T	C	C	T	C:T	C	C:T	C	C	C:T	C:T	T	C	C	T	C
WriPdK22	G:A	A	A	G:A	A	A	G	A	A	G:A	G	A	A	G:A	A	A
WriPdK23	G:A	G	G	G	G	G	G	G	G	G	G	G	G	G	G	G
WriPdK24	T:C	C	C	T:C	T:C	C	C	C	C	C	T:C	T	C	C	T	C
WriPdK25	C:A	A	C:A	A	C:A	C	A	A	A	C:A	A	A	C:A	C:A	A	C
WriPdK26	T:G	T	T	T	T	T	T	T	T	T:G	T	T	T	T	T	T
WriPdK27	C:A	C	A	A	C:A	C:A	C:A	A	A	A	C:A	C:A	C:A	C:A	A	C
WriPdK28	C:A	C	C	C	C	C:A	C	C:A	C	C	C	C	C	C	C	A
WriPdK29	G:C	C	G:C	C	C	C	C	G:C	G:C	G:C	C	G:C	G	C	G:C	C
WriPdK30	G:C	C	C	C	C	C	C	C	C	C	C	C	C	C	C	C
WriPdK31	T:G	G	T:G	T:G	T:G	T:G	T:G	T:G	T:G	T:G	T:G	T	T:G	G	T:G	T:G
WriPdK32	T:A	A	A	A	A	T:A	T	T:A	T:A	T:A	A	T:A	A	T:A	T:A	T
WriPdK33	C:A	C	C	C:A	C:A	C:A	C:A	C	C	C	C	A	C:A	C	C:A	C:A
WriPdK34	T:C	C	T	C	C	T:C	T:C	T	T	T:C	T:C	T:C	T:C	T	T:C	T:C
WriPdK35	G:A	A	G:A	G:A	A	G:A	G:A	A	G:A	G	G:A	G	A	A	G:A	A
WriPdK36	T:C	T	T	C	T:C	T:C	T:C	T:C	T:C	T:C	T:C	T	T:C	T:C	T	T:C
WriPdK37	G:C	G	G	G	C	C	G:C	C	C	G	G:C	G:C	G	G	G:C	G
WriPdK38	T:C	T	T	T	T	T	T	T	T	T:C	T	T	T	T	T	T
WriPdK39	G:A	G	G	G	G	G	G	G	G	G	G	G	G	G	G	G
WriPdK40	C:A	C	C	C	C:A	C	C	C	C	C	C	C	C	C	C	C
WriPdK41	T:A	A	A	A	A	A	A	A	A	T:A	A	T:A	A	A	A	A
WriPdK42	G	G:A	A	G	G:A	G:A	G:A	G:A	G:A	G	G:A	G:A	G:A	G	A	G:A
WriPdK43	C	C:A	A	C	C:A	C:A	C	A	C:A	A	C	C	A	C:A	C	A
WriPdK44	C	T:C	T	C	T:C	C	C	C	C	C	C	T:C	T	T:C	C	C
WriPdK45	T	T:A	T	T	T:A	T	T	T:A	T:A	T	T	T:A	T	T	T	T:A
WriPdK46	C	T:C	C	C	C	C	C	T:C	T:C	C	C	C	C	C	C	C
WriPdK47	T	T:G	T:G	T	T:G	T	T	T	T	T	T	T	T	T:G	T	T
WriPdK48	T	T:A	T	T:A	T:A	T:A	T	T:A	T:A	T:A	T:A	T:A	T:A	T:A	T	T
WriPdK49	G	G:A	G:A	A	G:A	G:A	G:A	G:A	G:A	G	A	G	G:A	A	G	G:A
WriPdK50	C	C:A	C:A	C	A	C:A	C	C:A	C:A	C:A	C	C:A	C:A	C:A	C	C
WriPdK51	C	C:A	C:A	C:A	C:A	C:A	C	C:A	C:A	A	C	C	C:A	C:A	C	C:A
WriPdK52	A	T:A	T:A	A	T:A	T:A	A	T:A	T:A	T:A	T:A	A	A	T:A	T	A
WriPdK53	C	T:C	T:C	T	T:C	T:C	T:C	T	T:C	T	T:C	T:C	T:C	C	T:C	T:C
WriPdK54	C	G:C	G:C	C	G:C	G:C	G:C	C	C	G:C	C	C	C	G:C	G:C	C
WriPdK55	G	G:C	G:C	G	G:C	C	C	G:C	G	G	G:C	G	G:C	G	C	G:C
WriPdK56	T	T:C	T:C	C	T:C	T:C	T:C	C	C	C	C	T:C	T:C	C	C	C
WriPdK57	T	T:C	T:C	T	C	T	T	T:C	T:C	T:C	T	T:C	T:C	T	T	T
WriPdK58	A	G:A	A	G	G:A	A	A	G:A	G:A	G	G:A	G	A	A	A	A
WriPdK59	G	T:G	G	G	T:G	T:G	T:G	G	G	G	G	G	G	G	G	G
WriPdK60	G	G:C	G:C	G	G	G	G	G	G	G:C	G	G:C	G:C	G:C	G	G
WriPdK61	A	G:A	A	G	G	A	G:A	G:A	G	A	A	A	G	G:A	G	G:A
WriPdK62	A	G:A	G	A	A	G	A	A	G	A	A	A	G	A	A	A
WriPdK63	C	T:C	T:C	C	T:C	T:C	C	G	T:C	T:C	C	T:C	C	T:C	C	C
WriPdK64	G	G:A	G:A	G	G:A	G:A	G	A	G:A	G:A	G	G	G:A	G	G	G
WriPdK65	C	T:C	T:C	T:C	T	C	C	C	C	C	C	C	C	T:C	C	C
WriPdK66	A	G:A	G:A	A	G	G	A	G:A	G:A	A	G:A	A	G:A	G:A	A	A
WriPdK67	G	G:C	G:C	G:C	G	G:C	G:C	G:C	C	G:C	G	G:C	G:C	G:C	G	C
WriPdK68	C	T:C	T:C	C	T:C	C	T:C	T:C	C	C	T:C	T:C	C	T:C	C	T:C
WriPdK69	C	G:C	G:C	C	C	C	G:C	G:C	G:C	G:C	G:C	G:C	C	C	C	C
WriPdK70	T	T:C	C	C	T	T:C	T	T:C	C	C	T:C	T:C	C	T	T	T:C
WriPdK71	A	G:A	G:A	A	G	G	G	G	G	G	G:A	A	G:A	G	G:A	G:A
WriPdK72	T	T:A	T:A	T	T	T	T	T	T:A	T:A	T	T:A	T	T	A	T
WriPdK73	T:G	T	T	T	T	T	T:G	T	T	T	T	T	T	T:G	T	T
WriPdK74	A	C:A	C	C	C	C:A	C	C	C:A	C	C	C	C	C:A	C	C
WriPdK75	C	G:C	G	G:C	C	G:C	C	G:C	G:C	C	G:C	C	C	G:C	C	G:C
WriPdK76	A	G:A	G:A	G:A	G:A	G:A	G:A	A	G:A	A	G:A	A	G:A	G:A	A	A
WriPdK77	T:G	G	G	T:G	T:G	T:G	G	G	G	T	G	G	T:G	G	G	T:G
WriPdK78	C	T:C	T:C	T	C	C	C	C	C	T:C	T	C	T:C	C	C	T
WriPdK79	G	G:C	G	G	G	G:C	G	G:C	G:C	G:C	G	G	G	G:C	G	G:C
WriPdK80	G	G:C	C	G	C	C	G	C	C	C	G	G	G	C	G	C
WriPdK81	T	T:C	T:C	C	T:C	T:C	T:C	C	C	C	T	T	T:C	C	T	T
WriPdK82	T:G	G	G	T:G	G	G	T:G	G	G	T:G	G	G	G	G	G	G
WriPdK83	G:A	A	A	G	A	A	A	A	A	A	G:A	G	A	A	G:A	A
WriPdK84	G:C	C	G:C	G:C	G:C	G	C	C	C	G:C	G:C	G:C	G:C	G:C	C	G:C
WriPdK85	G:A	G	G	G	G	G	A	G:A	G	A	G	A	G:A	G:A	G	G:A
WriPdK86	G	G:C	G:C	G	G:C	C	G:C	G:C	G:C	G	C	G	G	G:C	C	C
WriPdK87	G:C	G	G	G	G	G	G	G	G	G	G	G	G	G	G:C	G:C
WriPdK88	G:A	A	A	A	A	A	A	A	A	A	A	A	A	A	A	A
WriPdK89	A	C:A	C:A	A	C:A	C:A	A	C	C:A	A	A	A	C:A	A	A	A
WriPdK90	G	T:G	T:G	G	G	G	G	G	G	G	G	G	G	T:G	G	T:G
WriPdK91	C	T:C	T:C	C	T	C	C	T	T:C	C	C	C	T:C	T	C	T
WriPdK92	A	G:A	G:A	A	G:A	G:A	A	A	A	A	G:A	A	G:A	A	G:A	G:A
WriPdK93	C	C:T	C	C:T	C:T	C	C:T	C	C:T	C	C	C:T	C:T	C	C:T	C
WriPdK94	G	G:A	A	G:A	A	G:A	A	G:A	A	A	G:A	A	A	G:A	A	A
WriPdK95	C	G:C	G:C	C	G:C	G:C	C	G:C	C	G	C	C	C	C	C	G:C
WriPdK96	T:C	C	C	C	T:C	T:C	C	T:C	T:C	T:C	C	T	C	T:C	T:C	T:C
WriPdK97	G	G:A	G:A	G:A	G:A	G:A	G	G	G	G	G:A	G	G	G:A	G	A
WriPdK98	T:G	G	T:G	G	T:G	G	G	T:G	T:G	T:G	G	G	G	G	G	G
WriPdK99	T	T:G	T:G	T:G	G	T	T	G	T:G	T	T:G	G	G	G	T	T
WriPdK100	A	G:A	G:A	A	A	A	A	A	A	A	A	A	G:A	G	A	A
WriPdK101	T	T:C	C	C	T:C	T:C	T	C	T	T:C	C	T:C	C	T	T	C
WriPdK102	G:A	A	A	G:A	A	A	G	A	A	A	A	G	G:A	A	G	G
WriPdK103	T	T:A	A	A	A	T	T:A	A	A	T	A	T	A	A	A	A
WriPdK104	G	G:A	G:A	A	G	A	G	G:A	G:A	A	G	A	A	G	G	G:A
WriPdK105	C:A	C	C:A	C	C	C	C	C	C	C	C	C	C	C	C	C
WriPdK106	C:A	A	C:A	C	C:A	C:A	C:A	A	C:A	C:A	C:A	C:A	A	A	C:A	C:A
WriPdK107	T	T:C	T:C	C	T	C	T:C	C	C	T	T	T	T	C	T	C
WriPdK108	T	T:C	C	T	C	T	T:C	T:C	T:C	C	T:C	T	T:C	C	T:C	T:C
WriPdK109	C:A	C	C	C	C	C	C	C	C	C	C	C	C:A	C:A	C	C
WriPdK110	T:G	G	G	G	G	G	G	T:G	T:G	G	G	G	G	G	T	T:G
WriPdK111	A	G:A	A	A	A	G:A	G	G	A	G:A	A	G:A	A	G:A	G	G:A
WriPdK112	C	T:C	C	C	C	C	C	T:C	C	T	C	C	T	C	C	C
WriPdK113	G:A	G	G	G	G	G	G	G	G	G:A	G	A	G	G	G	G
WriPdK114	T:C	C	C	C	C	C	C	C	C	T:C	T:C	C	C	C	T:C	C
WriPdK115	T:C	C	C	C	C	C	C	C	C	C	C	T:C	C	C	C	C
WriPdK116	T:C	T	T	C	T	T:C	C	T	T	T:C	C	C	T:C	T:C	T:C	T:C
WriPdK117	T:G	T	T	T	T	T	T	T	T	T	T	T	T	T	T	T
WriPdK118	G	G:A	G:A	G	G	G	G	G	G	G	G	G	G	G:A	G	G:A
WriPdK119	G	G:C	G:C	G:C	G:C	G	G:C	G	G	G	G	G	G	G:C	G:C	C
WriPdK120	C	T:C	C	C	C	C	C	C	C	C	C	C	C	C	C	C
WriPdK121	C	C:A	C	C	C	C:A	C	C	C	C	C	A	C	C	C	C
WriPdK122	T:C	C	C	C	C	C	C	C	C	C	C	C	C	C	C	C
WriPdK123	G:A	G	G	G	G:A	G	G:A	G	G	G:A	G	G:A	G	G	G	G
WriPdK124	G:A	G	G	A	G	A	G:A	G:A	G:A	G:A	G:A	G:A	G:A	G	G	G
WriPdK125	T:G	G	T:G	G	T:G	T:G	T:G	T:G	T:G	T:G	T:G	T:G	G	T:G	T	T:G
WriPdK126	G:C	C	C	C	C	C	C	C	C	C	C	C	C	C	G:C	C
WriPdK127	T:C	C	C	C	C	C	C	C	C	C	C	C	C	C	C	T:C
WriPdK128	A:G	A	A	A	A	A	A:G	A:G	A:G	A	A	A	A	A	A	A:G
WriPdK129	C:T	T	C:T	C:T	C	C:T	C	C:T	C:T	C	C	C	C:T	C:T	C:T	C:T
WriPdK130	T:C	T	T	T	T	T	T	T	T	T	T	T	T	T	T	T
WriPdK131	C	T:C	C	C	T:C	C	T:C	C	C	C	T:C	T:C	C	T:C	C	C
WriPdK132	C:A	C	C	C:A	C:A	A	C:A	C	C	C:A	A	C	C	C	C	C:A
WriPdK133	G	T:G	T:G	G	G	T:G	G	G	T:G	T:G	G	T:G	G	T:G	T:G	G
WriPdK134	T	T:C	T	T	T:C	T:C	T	T:C	C	T:C	T	T:C	T	T	T:C	T
WriPdK135	T	T:C	T:C	T	T	T:C	T	T	T:C	T:C	T	T	T	C	T	T
WriPdK136	A	G:A	G:A	A	G:A	G:A	G:A	G:A	G:A	A	A	A	G:A	G:A	G:A	A
WriPdK137	A	G:A	A	A	A	A	A	G	A	A	A	G	G:A	A	A	A
WriPdK138	G	T:G	T:G	T:G	G	T	T	T	T	T	T:G	G	T:G	T:G	T:G	T:G
WriPdK139	T:C	C	C	C	C	C	T:C	C	C	T:C	C	C	C	C	C	C
WriPdK140	C	T:C	T:C	C	T:C	T:C	T:C	T:C	T	C	T:C	T:C	T	C	C	T:C
WriPdK141	G:A	G	G:A	G	G:A	A	A	A	A	A	G:A	A	A	G:A	A	G:A
WriPdK142	A	G:A	A	G:A	A	A	G:A	A	A	A	A	G:A	G:A	G:A	A	G:A
WriPdK143	G	T:G	T:G	G	T	G	G	G	T:G	G	G	G	T:G	T:G	G	T
WriPdK144	C	T:C	T	T	T:C	T:C	C	T:C	T:C	C	T:C	T:C	C	T	C	T
WriPdK145	G:A	G	G	G	G	G	G	G	G	G	G	G	G	G	G	G
WriPdK146	A	G:A	G:A	A	A	A	A	G:A	G:A	A	A	G:A	G:A	G:A	A	G:A
WriPdK147	C:A	C	C	C	C	C	C	C	C	C	C	C	C	C	C	C
WriPdK148	T	T:G	T:G	T	T:G	T:G	T	T:G	T:G	T	T	T	T:G	T	T	T
WriPdK149	G:A	G	G	G	G	G	G	G	G	G:A	G	G	G	G	G	G
WriPdK150	T:A	T	T	T:A	T	T:A	A	T	T:A	T	T	T:A	T	T	A	T
WriPdK151	G:A	G	G	G	G	G	G	G	G	G:A	G	G	G	G	G	G
WriPdK152	G	G:A	G:A	G	G	G	G	G:A	G:A	G	G	G	G:A	G:A	G	G:A
WriPdK153	C	G:C	G:C	G	G:C	G:C	C	G:C	G:C	C	G:C	G:C	C	G:C	C	G:C
WriPdK154	C	T:C	T:C	C	T	T	C	T	C	C	C	C	T:C	C	C	C
WriPdK155	G	G:A	G	A	G	A	G:A	G:A	G:A	G	G:A	G:A	G	G:A	A	G:A
WriPdK156	T	T:C	T:C	T	T:C	T:C	T:C	T	T:C	T	T:C	T:C	T	T:C	T	T:C
WriPdK157	C	C:A	C	C	C	C	C	C:A	C	C	C	C	A	C:A	C	C
WriPdK158	G	G:C	G:C	G	G	G:C	G	G	G:C	G	G	G	G	G:C	G	G
WriPdK159	T:C	T	T	T:C	T:C	T	C	T	T	T	T:C	T	T	T	T	T
WriPdK160	G:A	A	A	G:A	A	G:A	G:A	A	A	A	G	G:A	A	A	G:A	G:A
WriPdK161	T:C	T	T	T	T	T	T	T	T	T	T	T:C	T	T	T	T
WriPdK162	C:A	A	A	A	A	A	A	A	A	A	A	A	A	A	A	A
WriPdK163	T:G	G	G	G	G	G	G	G	G	G	G	G	G	G	G	G
WriPdK164	T	T:C	T	T:C	C	T	C	T:C	C	T	T	C	T:C	T:C	C	T
WriPdK165	G	G:A	G	G	G	G	G	G:A	G:A	G	G	G	G	G	G	G
WriPdK166	T:G	T	T	T	T	T	T	T	T	T	T	T	T	T	T	T
WriPdK167	C	C:A	C	C	C	C	C	C:A	C:A	C	C	C	C	C	C	C
WriPdK168	G	G:A	G:A	G	G:A	G:A	G:A	G	G:A	G	G:A	G	G	G:A	G	G:A
WriPdK169	C:A	C	C	C:A	C	C	C:A	C	C	C:A	C:A	C:A	C	C	C	C
WriPdK170	G:A	A	A	G:A	A	A	G:A	A	A	A	G:A	A	A	A	A	A
WriPdK171	G	G:A	G:A	A	G:A	G:A	G:A	A	G:A	G:A	G:A	G	G:A	G	G:A	G:A
WriPdK172	T:C	C	C	T	C	T	T:C	T:C	T:C	T	T:C	T	T:C	T:C	T	T:C
WriPdK173	C	C:A	C	C	C	C:A	C:A	C:A	C:A	C:A	C:A	C:A	C	C	C	C:A
WriPdK174	G:A	G	G	G	G	G	G	G	G	G:A	G	G	G	G	G	G
WriPdK175	G:A	A	A	A	A	A	A	A	A	A	A	A	A	A	A	A
WriPdK176	T:C	C	C	C	C	C	C	C	C	C	C	C	C	C	C	C
WriPdK177	G	G:A	G	G	G	G:A	G	G:A	G:A	G:A	G	G	G	G:A	G	G:A
WriPdK178	G	T:G	G	G	G	T:G	G	T:G	G	T:G	G	T:G	G	T:G	G	T
WriPdK179	G	G:A	G	G	G	G	G	G:A	G:A	G	G	G	G	G	G	G:A
WriPdK180	T	T:C	T:C	T:C	T:C	T:C	C	T:C	T:C	T:C	T:C	T:C	T:C	T:C	C	T
WriPdK181	T:A	A	A	A	A	A	A	A	A	T:A	A	A	A	A	A	A
WriPdK182	T	T:C	T	T	T	T	T	T:C	T:C	T	T	T	T	T	T	T:C
WriPdK183	T:C	C	C	C	C	C	C	C	C	T:C	C	C	C	C	C	C
WriPdK184	T:C	C	T:C	T	T:C	T:C	T	T:C	T:C	T:C	T	T:C	T:C	T:C	C	C
WriPdK185	G:A	A	A	A	A	G:A	A	A	A	G:A	G:A	G:A	A	A	G:A	A
WriPdK186	G:C	C	C	G:C	C	G:C	G:C	C	C	C	G:C	G	C	G:C	C	C
WriPdK187	C	T:C	T:C	T:C	T	T:C	T	T	T	C	T	C	T	T:C	T	T
WriPdK188	G:A	A	A	A	A	A	A	A	A	A	A	A	A	A	A	A
WriPdK189	C:G	C	C:G	C:G	C:G	C:G	C:G	C:G	C:G	C:G	C:G	C:G	C:G	C:G	C:G	C:G
WriPdK190	T	T:A	T:A	T:A	T:A	T	T:A	T	T	T:A	A	A	T:A	T	T	T
WriPdK191	T	T:C	T:C	T	T:C	T:C	T:C	T:C	T:C	T:C	T:C	T	C	T:C	C	T:C
WriPdK192	C	C:A	C:A	C:A	C:A	C	C	C	C	C:A	C	C	C:A	C:A	C	C:A
WriPdK193	C	T:C	T:C	C	T:C	C	T:C	C	C	C	T:C	C	T:C	T	C	T:C
WriPdK194	C	T:C	T:C	T	T:C	T:C	C	T:C	C	T:C	T:C	C	C	T:C	C	T
WriPdK195	G:C	G	G	G:C	G	G:C	G:C	G	G	G:C	G	G	G	G:C	G:C	G
WriPdK196	T:G	T	T	T:G	T	T	G	T	T	T	T:G	T:G	T	T	T:G	T
WriPdK197	A	C:A	C:A	A	A	C:A	C:A	C	C	C:A	A	A	C:A	C:A	C:A	C:A
WriPdK198	T:A	A	T:A	T	T:A	T:A	T	T:A	T:A	A	T	T	A	T:A	T	T:A
WriPdK199	T:G	G	G	G	G	T	G	G	G	T	G	G	T:G	G	G	G
WriPdK200	G	T:G	T:G	G	T	T	T	G	T	G	G	G	G	T:G	G	T:G
WriPdK201	C:A	A	A	A	A	A	A	A	A	A	A	C:A	A	A	A	A
WriPdK202	T:C	T	T	T:C	T	T	C	T	T	T:C	C	T	T	T:C	T	T
WriPdK203	T	T:C	T:C	T:C	C	T:C	T	C	C	T:C	T:C	T	T	T:C	T	T:C
WriPdK204	G	G:C	G:C	G	G:C	G:C	G:C	G	G	G:C	G:C	G:C	G	C	C	C
WriPdK205	T:G	T	T	T:G	T	T	T	T	T	T	T	T	T	T:G	T	T
WriPdK206	T:C	C	C	C	C	C	C	C	C	C	C	C	C	C	C	C
WriPdK207	T:A	T	T:A	T	T:A	T	T	T	T	T:A	T	T:A	T	T	T:A	T
WriPdK209	T	T:G	T:G	T	T:G	T:G	T:G	T:G	T:G	T	T	T	T:G	T:G	T:G	T
WriPdK210	T	T:G	T:G	T:G	T:G	T	T	T	T	T:G	T	T	T	T:G	T	T
WriPdK211	A	G:A	A	A	A	G:A	A	G:A	G:A	G:A	A	A	A	G:A	A	G:A
WriPdK212	T	T:A	T:A	T	T:A	T	T	T	T	T	T	T	T	T:A	T	T:A
WriPdK213	C	T:C	C	C	C	C	C	C	C	C	C	C	C	C	C	T:C
WriPdK214	T:C	C	T:C	C	T:C	T:C	T:C	T	C	T	C	C	T:C	C	T	C
WriPdK215	T:C	T	T	C	T	T	T	T	T	T	T:C	T:C	T	T	T	T
WriPdK216	G	G:A	G:A	G:A	G:A	G:A	G:A	G:A	G:A	G:A	G:A	G:A	G:A	G:A	G:A	G
WriPdK217	T	T:A	T:A	A	T:A	T:A	T	T:A	T:A	T	T:A	T:A	T	T:A	T	T:A
WriPdK218	T	T:G	T:G	T:G	G	G	T:G	G	G	T:G	T:G	T:G	T	T:G	T:G	G
WriPdK219	T:C	T	T	T:C	T:C	T	T	T	T	T:C	T	T	T	T	T	T:C
WriPdK220	G:A	A	A	A	G:A	A	G:A	A	A	G:A	G:A	G:A	G:A	A	A	A
WriPdK221	T:A	T	T	T	T	T	T:A	T	T	T	T	T:A	T	T	T:A	T
WriPdK222	G	G:A	G	G	G	G	G	G	G	G	G	G	G	G	G	G
WriPdK223	G	G:A	G:A	G:A	G:A	G	A	G	G	G:A	G:A	G:A	G	G:A	G	A
WriPdK224	G:A	G	G:A	G	G:A	G:A	G:A	G	G	G:A	G	G	G:A	G	G	G:A
WriPdK225	C	T:C	T:C	C	T:C	T:C	T:C	T:C	T:C	T:C	T:C	T:C	T:C	T:C	T:C	T:C
WriPdK226	C:T	T	T	C	C:T	C:T	T	C:T	C:T	C:T	C:T	T	C:T	T	T	C:T
WriPdK227	C	T:C	C	C	T:C	C	T:C	T:C	T:C	C	C	C	C	C	C	C
WriPdK228	T:G	G	T:G	T:G	T:G	T:G	T:G	T:G	T:G	T:G	T:G	T:G	T:G	T:G	G	T:G
WriPdK229	T	T:A	T:A	T	T	T	T	T	T	T	T	T	T	T	T	T
WriPdK230	T	T:C	C	T	T:C	T:C	T	T	T:C	T	T	T	T	C	T	C
WriPdK231	T:C	C	C	C	C	C	C	C	C	C	C	T:C	C	C	T:C	C
WriPdK235	T:C	C	T:C	T:C	T:C	T:C	T:C	T:C	C	T	C	C	T:C	C	T:C	C
WriPdK236	G:C	C	C	C	C	C	C	C	C	G:C	C	C	C	C	G:C	C
WriPdK241	A:G	A	A:G	A	A	A	A	A	A	A	A	A:G	A:G	A	A:G	A:G
WriPdK242	T:C	T	T	T	T	T	T	T	T:C	T:C	T	T:C	T:C	T:C	T:C	T:C
WriPdK246	A	T:A	T:A	A	A	T:A	A	T:A	T:A	A	A	A	A	A	A	A
WriPdK255	C	T:C	T:C	C	C	C	C	T:C	T:C	T:C	T:C	T:C	T:C	T:C	T:C	T:C
WriPdK257	G	T:G	T:G	T:G	T:G	T:G	G	T:G	T:G	G	T:G	G	G	G	G	G
WriPdK260	C	T:C	C	C	T:C	T:C	C	T	T:C	C	C	C	C	C	C	C
WriPdK267	G	G:A	G	G	G:A	G	G	G:A	G:A	G:A	G	G:A	G	G	G	G:A
WriPdK274	T	T:C	T:C	T	T:C	T:C	T	T:C	T:C	T	T	T	T	T	T:C	T
WriPdK275	T	T:A	T	T	T:A	T	T	T	T:A	T	T	T	T	T:A	T:A	T:A
WriPdK276	T	T:C	T	T	T:C	T	T	T	T:C	T	T:C	T	T	T	T:C	T
WriPdK282	C	T:C	C	C	C	C	C	T:C	C	C	C	C	T:C	T:C	T:C	T:C
WriPdK287	C	T:C	C	T:C	C	C	C	C	C	C	T:C	T:C	T:C	C	C	C
WriPdK290	G:C	G	G	G	G	G	G	G	G	G:C	G	G	G	G	G:C	G
WriPdK292	G:A	A	A	G:A	G:A	A	A	G:A	G:A	G	A	G	A	A	A	G:A
WriPdK293	T:C	T	T:C	T	T:C	T:C	C	T	T:C	C	T:C	C	T	T	C	T
WriPdK294	T:A	T	T	T	T	T	T	T	T	T	T	T	T	T	T:A	T
WriPdK296	G	T:G	T:G	G	T:G	T:G	T:G	T:G	G	T:G	G	T:G	T:G	T:G	T:G	G
WriPdK297	T	T:G	T:G	T:G	T	T	T	G	T	T	T:G	T	T:G	T	G	G
WriPdK298	C	T:C	T:C	C	T:C	T:C	T:C	T:C	T:C	T:C	C	T:C	C	T:C	T:C	T:C
WriPdK299	T	T:C	C	C	T:C	T:C	T	C	T	T:C	T	T:C	C	T:C	T	C
WriPdK300	T	T:C	T:C	T	T:C	T	T	T:C	T:C	T	T	T	T:C	T	T	T:C
WriPdK301	G:A	G	G	G:A	G	G:A	G:A	G:A	G	G:A	G	G:A	G	G	G	G
WriPdK302	T:C	T	T	T	T	T	T	T	T	T	T	T	T	A	T:C	T
WriPdK303	G:C	G	G:C	G	G:C	G:C	G:C	G:C	G:C	G:C	G:C	G	C	G:C	G:C	G:C
WriPdK305	T:C	C	C	T:C	C	C	C	C	C	C	T:C	C	C	C	C	C
WriPdK306	C:T	C	C	C:T	C	C:T	C:T	C	C	C	C	C:T	C	C:T	C	C
WriPdK307	T:C	C	C	C	T:C	T:C	C	C	C	C	C	C	C	C	C	C
WriPdK308	T:C	C	T:C	T:C	T:C	T:C	T:C	T:C	T:C	T:C	T:C	T:C	C	T:C	C	C
WriPdK309	T	T:C	T:C	T:C	T	T	T	C	C	T:C	T	T:C	T:C	T	T:C	T

## Sheet: Table S9
Table S9
Best BLAST hits in the peach genome for SNP-bearing tags from 'Nonpareil'
Query (GBS tag)	Query length	E-value	Score	Identity (%)	Alignment length (bp)	Query start	Query stop	Match in peach genome
								Scaffold	Start (bp)	Stop (bp)
TP21619	173	2e-61	236	97	134	40	173	Pp1	6900.91	6901041
TP15291	64	0.009	40	95	24	31	54	Pp5	9790190	9790167
TP16224	131	2e-61	236	97	131	1	131	Pp1	795926	795796
TP17599	64	5e-29	127	100	64	1	64	Pp1	590639	590576
TP38360	151	1e-75	283	98	151	1	151	Pp1	1690391	1690241
TP8083	64	5e-29	127	100	64	1	64	Pp1	4010970	4011033
TP2736	177	6e-96	351	100	177	1	177	Pp1	7498976	7499152
TP3887	121	6e-58	224	98	121	1	121	Pp1	9487011	9487131
TP22379	130	7e-61	234	97	130	1	130	Pp1	15924617	15924746
TP29895	173	4e-91	335	99	173	1	173	Pp1	10575132	10575304
TP18674	64	5e-29	127	100	64	1	64	Pp1	12672576	12672639
TP19987	131	3e-66	252	99	131	1	131	Pp1	24881438	24881568
TP33068	166	7e-80	297	97	166	1	166	Pp1	26181339	26181504
TP16675	64	1e-26	119	98	64	1	64	Pp1	29815793	29815856
TP7440	64	5e-29	127	100	64	1	64	Pp1	31383252	31383315
TP34627	176	1e-90	333	98	176	1	176	Pp1	32080604	32080779
TP14993	64	5e-29	127	100	64	1	64	Pp1	31997048	31996985
TP19778	170	2e-89	329	99	170	1	170	Pp1	33475996	33476165
TP2161	148	2e-67	256	97	145	1	145	Pp1	38073780	38073924
TP7601	139	5e-71	268	99	139	1	139	Pp1	35899835	35899697
TP22942	159	3e-73	276	96	159	1	159	Pp1	35207847	35207689
TP13360	64	5e-29	127	100	64	1	64	Pp1	36942615	36942552
TP20130	64	1e-26	119	98	64	1	64	Pp1	33885257	33885320
TP24104	150	4e-75	281	99	150	1	150	Pp2	2757920	2758068
TP38441	65	3e-21	101	98	59	1	59	Pp2	3546460	3546403
TP21582	196	1e-102	373	98	196	1	196	Pp2	244114	244309
TP37441	251	1e-125	448	98	250	2	251	Pp2	17248264	17248512
TP11568	65	7e-25	113	98	65	1	65	Pp2	17248444	17248381
TP4872	65	7e-25	113	98	65	1	65	Pp2	19550244	19550244
TP32567	65	7e-25	113	98	65	1	65	Pp2	20504819	20504756
TP2556	175	2e-83	309	97	176	1	175	Pp2	22407261	22407436
TP9584	65	3e-18	92	96	58	1	58	Pp2	22550238	22550294
TP5970	65	7e-25	113	98	65	1	65	Pp2	23224193	23224256
TP16490	152	4e-81	301	100	152	1	152	Pp2	23869675	23869826
TP15836	172	3e-88	325	98	172	1	172	Pp2	25658777	25658948
TP40450	176	5e-81	301	97	176	1	176	Pp2	26062524	26062350
TP27576	201	1e-103	375	99	201	1	201	Pp2	26071654	26071853
TP15129	155	2e-77	289	98	154	1	154	Pp2	23258509	23258356
TP16647	65	7e-25	113	98	65	1	65	Pp2	26155427	26155490
TP26236	65	7e-25	113	98	65	1	65	Pp2	27750366	27750303
TP9968	65	2e-22	105	96	65	1	65	Pp2	28927147	28927210
TP39442	65	7e-25	113	98	65	1	65	Pp2	28777011	28777074
TP14389	65	2e-22	105	96	65	1	65	Pp3	250694	250631
TP861	65	2e-22	105	96	65	1	65	Pp3	1506285	1506222
TP23086	65	7e-25	113	98	65	1	65	Pp3	2809011	2809074
TP40103	113	5e-65	248	98	113	1	113	Pp3	4235021	4235153
TP13076	128	4e-50	198	94	128	1	128	Pp3	5189108	5188981
TP605	174	2e-89	329	98	174	1	174	Pp3	7310900	7310727
TP38437	147	2e-73	276	99	147	1	147	Pp3	14721884	14722029
TP23737	132	2e-64	246	99	132	1	132	Pp3	18145149	18145019
TP21192	65	7e-25	113	98	65	1	65	Pp3	14597211	14597148
TP15894	65	5e-23	107	98	62	1	62	Pp3	21849871	21849931
TP28885	65	7e-25	113	98	65	1	65	Pp3	23392571	23392508
TP13153	65	7e-25	113	98	65	1	65	Pp3	23315562	23315625
TP18874	185	4e-91	335	97	185	1	185	Pp3	21994990	21994806
TP18734	148	6e-74	278	99	148	1	148	Pp3	23653549	23653403
TP1293	153	5e-53	208	92	149	1	149	Pp3	27082725	27082577
TP6745	128	3e-57	222	97	128	1	128	Pp3	23979215	23979341
TP27369	65	2e-22	105	96	65	1	65	Pp3	25943241	25943304
TP39659	177	4e-91	335	98	177	1	177	Pp3	27140581	27140405
TP1179	168	7e-77	287	97	168	1	168	Pp4	3127554	3127718
TP31870	65	7e-25	113	98	65	1	65	Pp4	1895399	1895336
TP17942	147	3e-63	242	96	146	1	146	Pp4	4319792	4319648
TP3083	65	2e-22	105	96	65	1	65	Pp4	4319668	4319731
TP34523	169	2e-86	319	99	165	5	169	Pp4	6362189	6362025
TP19878	175	5e-78	291	99	155	21	175	Pp4	6362020	6362173
TP6994	176	3e-27	123	97	74	15	87	Pp1	29506717	29506644
TP12290	171	5e-90	331	99	171	1	171	Pp4	10256581	10256751
TP20078	65	7e-25	113	98	65	1	65	Pp4	11045837	11045774
TP16042	173	2e-86	319	98	173	1	173	Pp4	11117839	11117668
TP15756	157	4e-75	281	98	150	8	157	Pp4	11513496	11513645
TP33099	65	7e-25	113	98	65	1	65	Pp4	18843139	18843202
TP26741	156	1e-78	293	99	156	1	156	Pp4	22295158	22295004
TP23628	129	3e-60	232	98	129	1	129	Pp5	609337	609210
TP20147	65	2e-22	105	96	65	1	65	Pp5	4029085	4029022
TP9269	93	1e-36	153	96	93	1	93	Pp5	3972835	3972926
TP15051	120	2e-57	222	99	120	1	120	Pp5	3937483	3937365
TP24137	114	3e-44	178	95	114	1	114	Pp5	4028992	4029104
TP6880	115	1e-49	196	97	115	1	115	Pp5	2846847	2846960
TP155	129	1e-62	240	98	129	1	129	Pp5	5961912	5962040
TP17304	100	4e-43	174	98	100	1	100	Pp5	9774755	9774853
TP16696	65	3e-21	101	98	59	1	59	Pp5	9349036	9348979
TP38839	129	3e-60	232	98	129	1	129	Pp5	9673297	9673424
TP20847	98	3e-44	178	98	98	1	98	Pp5	9496567	9496663
TP33011	65	2e-22	105	96	65	1	65	Pp5	11980884	11980821
TP5787	163	2e-80	299	98	163	1	163	Pp5	13482964	13483126
TP31757	133	5e-65	248	98	133	1	133	Pp5	13111614	13111746
TP1532	177	6e-96	351	100	177	1	177	Pp5	13120997	13120821
TP15987	65	3e-24	111	98	64	2	65	Pp5	14927161	14927223
TP9301	65	7e-25	113	98	65	1	65	Pp5	17176598	17176661
TP6690	161	7e-77	287	98	161	1	161	Pp5	15766285	15766126
TP9076	135	4e-49	228	96	135	1	135	Pp5	15953801	15953667
TP9096	168	1e-78	293	97	168	1	168	Pp5	15400939	15400773
TP37464	90	1e-39	163	98	90	1	90	Pp5	14891176	14891088
TP32029	152	4e-69	262	97	152	1	152	Pp5	14736499	14736649
TP29093	65	7e-16	84	94	58	1	58	Pp5	14105485	14105541
TP27203	118	1e-46	186	95	118	1	118	Pp5	14205931	14205815
TP34707	188	3e-95	349	98	188	1	188	Pp6	5427298	5427112
TP24350	174	4e-46	252	94	174	1	174	Pp6	3321379	3321206
TP24362	181	2e-95	349	99	180	1	180	Pp6	5320034	5319855
TP11807	64	1e-26	119	98	64	1	64	Pp6	3166228	3166165
TP4114	65	7e-25	113	98	65	1	65	Pp6	7263429	7263492
TP4159	65	2e-22	105	96	65	1	65	Pp6	6429017	6429080
TP20488	166	2e-80	299	98	163	4	166	Pp6	6414188	6414349
TP15324	182	8e-83	307	97	182	1	182	Pp6	16850001	16849820
TP16417	65	7e-25	113	98	65	1	65	Pp6	19487636	19487699
TP34383	65	6e-07	54	88	59	3	61	Pp1	40260227	40260170
TP20502	65	1e-17	89	93	65	1	65	Pp6	24693594	24693531
TP11297	65	7e-25	113	98	65	1	65	Pp6	26828835	26828898
TP10517	166	4e-85	316	99	166	1	166	Pp6	26907812	26907648
TP34743	176	1e-90	333	99	176	1	176	Pp6	30686759	30686585
TP8828	178	2e-80	299	98	163	1	163	Pp6	30418165	30418003
TP18700	64	1e-26	119	98	64	1	64	Pp7	7891722	7891659
TP12076	164	2e-83	309	98	164	1	164	Pp7	146665	146828
TP26398	169	2e-86	319	98	167	1	167	Pp7	7920297	7920405
TP15496	64	1e-26	119	98	64	1	64	Pp7	13087657	13087594
TP16298	130	4e-53	105	93	122	1	122	Pp7	14302633	14302762
TP20535	170	5e-87	162	98	168	1	168	Pp7	14356831	14357000
TP27979	168	1e-90	168	100	168	1	168	Pp7	14166103	14165936
TP16827	166	5e-87	321	99	166	1	166	Pp7	14305337	14305172
TP37439	65	7e-25	113	98	65	1	65	Pp7	15179402	15179339
TP2602	163	1e-75	142	96	158	1	158	Pp7	14914034	14913872
TP35291	159	7e-83	307	99	159	1	159	Pp7	16799981	16800139
TP16354	193	1e-103	375	99	193	1	193	Pp7	16960341	16960149
TP8136	160	2e-83	309	99	160	1	160	Pp7	20227564	20227405
TP14709	174	4e-94	345	100	174	1	174	Pp7	20284636	20284809
TP1517	64	1e-26	119	98	64	1	64	Pp7	21196885	21196948
TP3085	64	1e-26	119	98	64	1	64	Pp7	21833997	21834060
TP36668	149	3e-63	242	97	138	12	149	Pp7	21834103	21833966
TP4297	163	1e-87	163	100	163	1	163	Pp8	4611842	4611680
TP15824	65	4e-20	98	96	61	1	61	Pp8	3170330	3170389
TP34122	172	1e-90	333	99	172	1	172	Pp8	2388632	2388803
TP35652	151	0.0004	23	96	59	33	59	Pp4	9984770	9984744
TP17044	64	1e-20	99	100	50	1	50	Pp8	2672088	2672137
TP6073	64	2e-06	52	96	30	35	64	Pp4	3011364	3011335
TP29641	172	1e-90	333	99	172	1	172	Pp8	11921092	11921263
TP24404	65	7e-25	113	98	65	1	65	Pp8	14623377	14623440
TP37395	167	3e-79	295	97	165	1	165	Pp8	15870009	15870173
TP16703	64	7e-25	113	98	64	1	64	Pp8	16520536	16520472

## Sheet: Table S10
Table S10
Best BLAST hits in the peach genome for SNP-bearing tags from 'Lauranne'
Query (GBS tag)	Query length	E-value	Score	Identity (%)	Alignment length (bp)	Query start	Query stop	Match in peach genome
								Scaffold	Start (bp)	Stop (bp)
TP37835	64	3e-24	111	96	64	1	64	Pp1	1460776	1460839
TP36749	64	3e-24	111	96	64	1	64	Pp1	3692168	3692105
TP12538	175	1e-87	323	98	175	1	175	Pp1	4247266	4247440
TP35046	64	5e-29	127	100	64	1	64	Pp1	2560495	2560558
TP4228	178	5e-87	321	97	178	1	178	Pp1	4545704	4545881
TP39705	155	4e-78	291	98	155	1	155	Pp1	6809615	6809769
TP23364	185	6e-96	351	98	185	1	185	Pp1	11416183	11415999
TP19885	64	1e-26	119	98	64	1	64	Pp1	14644471	14644534
TP37237	166	5e-87	321	99	166	1	166	Pp1	23421612	23421777
TP18255	64	5e-29	127	100	64	1	64	Pp1	26159752	26159689
TP32743	192	6e-93	341	97	192	1	192	Pp1	27103583	27103392
TP6389	161	3e-79	295	98	161	1	161	Pp1	32867098	32867258
TP33363	179	2e-80	299	96	179	1	179	Pp1	34923017	34922839
TP38827	64	2e-25	115	98	62	1	62	Pp1	36479517	36479578
TP36168	64	5e-29	127	100	64	1	64	Pp1	35516185	35516248
TP15845	190	5e-75	281	94	188	3	190	Pp1	40981162	40981346
TP45419	172	8e-86	317	98	172	1	172	Pp1	39284068	39283897
TP36836	175	5e-81	301	97	175	1	175	Pp1	29461374	29461202
TP10003	64	5e-29	127	100	64	1	64	Pp1	33890605	33890542
TP20430	172	3e-88	325	98	172	1	172	Pp1	34687316	34687145
TP899	172	8e-86	317	98	172	1	172	Pp1	34687133	34687304
TP4873	170	3e-82	305	98	166	5	170	Pp2	17690631	17690466
TP1574	158	7e-80	297	98	158	1	158	Pp3	10063437	10063280
TP2219	64	1e-26	119	98	64	1	64	Pp2	14876337	14876400
TP34047	173	7e-77	287	95	173	1	173	Pp2	3800804	3800976
TP7187	64	5e-29	127	100	64	1	64	Pp2	1305069	1305132
TP7579	176	3e-88	325	98	176	1	176	Pp2	13538648	13538473
TP15654	64	3e-24	111	96	64	1	64	Pp2	15347526	15347463
TP1933	64	1e-26	119	98	64	1	64	Pp2	18645356	18645293
TP12629	64	2e-22	105	98	57	1	57	Pp6	13221592	13221648
TP11674	64	1e-26	119	98	64	1	64	Pp2	20715858	20715921
TP34564	164	2e-83	309	98	164	1	164	Pp2	21973255	21973418
TP38620	64	1e-26	119	98	64	1	64	Pp2	23259710	23259773
TP39254	173	9e-89	327	98	173	1	173	Pp2	24554697	24554869
TP24448	191	1e-102	371	99	191	1	191	Pp2	24751826	24752016
TP14542	188	3e-95	349	98	188	1	188	Pp2	25474310	25474497
TP8770	170	2e-89	329	99	170	1	170	Pp2	26131462	26131293
TP26193	174	2e-89	329	98	174	1	174	Pp2	29832756	29832583
TP6571	64	1e-23	109	96	63	1	63	Pp2	27747940	27747878
TP12428	175	2e-92	339	99	175	1	175	Pp2	27831238	27831064
TP25503	64	1e-26	119	98	64	1	64	Pp2	27937242	27937305
TP16651	156	3e-76	285	98	156	1	156	Pp2	27939291	27939446
TP23267	156	3e-76	285	98	156	1	156	Pp2	27939291	27939446
TP25017	166	3e-82	305	98	166	1	166	Pp2	24397506	24397341
TP11899	169	2e-86	319	98	169	1	169	Pp2	24337812	24337644
TP17917	64	5e-29	127	100	64	1	64	Pp2	24529047	24528984
TP9410	127	3e-63	242	99	126	1	126	Pp3	532635	532760
TP37734	64	5e-29	127	100	64	1	64	Pp3	104211	104148
TP18235	181	4e-91	335	98	181	1	181	Pp3	7607982	7608162
TP18350	175	2e-92	339	99	175	1	175	Pp3	7038473	7038299
TP4478	64	7e-25	113	98	61	4	64	Pp3	9870146	9870206
TP34810	158	1e-72	274	96	158	1	158	Pp3	12905340	12905497
TP21444	181	1e-81	303	96	181	1	181	Pp3	9445618	9445798
TP5114	159	1e-56	220	93	160	4	159	Pp6	14058279	14058121
TP17874	163	1e-87	323	100	163	1	163	Pp3	10063072	10063234
TP23919	162	5e-87	321	100	162	1	162	Pp3	16305895	16305734
TP13105	173	4e-91	335	99	173	1	173	Pp3	18131390	18131218
TP13014	185	9e-86	317	96	187	1	185	Pp3	19893710	19893896
TP12086	188	3e-95	349	98	188	1	188	Pp3	19677623	19677436
TP18642	142	2e-70	266	98	142	1	142	Pp3	23640562	23640421
TP32984	185	3e-95	349	99	184	1	184	Pp3	25854309	25854491
TP36190	64	5e-29	127	100	64	1	64	Pp3	21733914	21733977
TP32410	161	1e-81	303	98	161	1	161	Pp4	24947235	24947075
TP28761	161	2e-86	319	100	161	1	161	Pp4	24947540	24947700
TP36434	64	2e-13	75.8	97	42	15	56	Pp4	24289504	24289463
TP14819	159	1e-75	283	97	159	1	159	Pp4	15853339	15853497
TP20195	64	1e-26	119	98	64	1	64	Pp4	14977134	14977071
TP39811	162	3e-82	305	98	162	1	162	Pp4	11509614	11509453
TP29336	64	5e-29	127	100	64	1	64	Pp4	10739574	10739637
TP37731	64	1e-26	119	98	64	1	64	Pp4	7705879	7705942
TP33604	125	1e-62	240	99	125	1	125	Pp4	5589483	5589359
TP23124	168	3e-88	325	100	164	1	164	Pp4	5679004	5679167
TP37130	152	4e-81	301	100	152	1	152	Pp4	5589307	5589458
TP5236	161	1e-81	303	98	161	1	161	Pp4	4586068	4585908
TP21630	176	9e-89	327	98	177	1	176	Pp4	4404788	4404612
TP357	64	1e-26	119	98	64	1	64	Pp4	4404653	4404716
TP20504	151	4e-78	291	99	151	1	151	Pp4	4106122	4106272
TP9083	64	1e-26	119	98	64	1	64	Pp4	4205734	4205671
TP31655	64	5e-29	127	100	64	1	64	Pp4	4205732	4205795
TP34218	64	5e-23	107	100	54	1	54	Pp4	3658072	3658019
TP36487	166	3e-82	305	98	166	1	166	Pp4	2448003	2447838
TP19998	64	7e-22	103	95	64	1	64	Pp4	3295682	3295619
TP29814	178	4e-94	345	99	178	1	178	Pp5	12179653	12179476
TP19487	105	3e-53	208	100	105	1	105	Pp5	12254295	12254399
TP29143	64	5e-29	127	100	64	1	64	Pp5	14175203	14175266
TP35343	109	3e-53	208	99	109	1	109	Pp5	11445292	11445184
TP1721	166	3e-82	305	98	166	1	166	Pp5	14159663	14159498
TP9077	64	7e-22	103	96	64	1	64	Pp5	14000811	14000749
TP36685	64	1e-26	119	98	64	1	64	Pp5	13868124	13868187
TP28045	168	8e-86	317	98	168	1	168	Pp5	14175252	14175419
TP24992	175	1e-87	323	98	175	1	175	Pp5	11255600	11255774
TP27036	156	1e-78	293	98	156	1	156	Pp5	9703229	9703384
TP26493	164	5e-87	321	100	162	1	162	Pp5	10954815	10954654
TP9629	64	3e-24	111	96	64	1	64	Pp5	10550893	10550830
TP797	171	3e-85	315	98	171	1	171	Pp5	3645223	3645393
TP16954	142	2e-70	266	98	142	1	142	Pp5	5288302	5288161
TP16180	122	8e-42	170	100	86	1	86	Pp5	3913098	3913183
TP8785	64	5e-29	127	100	64	1	64	Pp5	3217881	3217944
TP2738	114	4e-56	218	99	114	1	114	Pp5	2265718	2265605
TP23331	64	1e-26	119	98	64	1	64	Pp6	6107660	6107597
TP36935	173	6e-93	341	100	172	2	173	Pp6	404032	403861
TP38730	171	2e-80	299	97	171	1	171	Pp6	11663702	11663532
TP7711	180	5e-81	301	96	180	1	180	Pp6	12923474	12923653
TP11093	64	5e-29	127	100	64	1	64	Pp6	11687374	11687311
TP5832	159	7e-83	307	99	159	1	159	Pp6	14681717	14681875
TP33408	163	3e-85	315	99	163	1	163	Pp6	20389910	20390072
TP10006	169	7e-77	287	96	169	1	169	Pp6	23404154	23403986
TP29906	154	1e-38	161	90	134	21	154	Pp4	14735805	14735676
TP38666	159	7e-83	307	99	159	1	159	Pp6	24304375	24304217
TP16653	64	1e-14	79.8	92	56	9	64	Pp6	25247359	25247414
TP11059	64	3e-24	111	96	64	1	64	Pp6	25023993	25023930
TP9199	160	1e-78	293	98	160	1	160	Pp6	28214538	28214379
TP1484	163	2e-80	299	98	163	1	163	Pp6	28195564	28195726
TP2822	64	1e-26	119	98	64	1	64	Pp6	28044930	28044867
TP32048	155	2e-80	299	99	155	1	155	Pp6	25740980	25740826
TP30199	155	1e-75	283	98	155	1	155	Pp7	20554896	20554742
TP25717	171	2e-92	339	100	171	1	171	Pp7	19931987	19931817
TP13979	65	7e-25	113	98	65	1	65	Pp7	20178313	20178250
TP1054	172	8e-86	317	98	172	1	172	Pp7	17598511	17598340
TP12907	168	5e-81	301	97	168	1	168	Pp7	16971086	16971253
TP15284	64	2e-10	65.9	89	57	5	61	Pp4	9955719	9955663
TP2019	176	5e-78	291	96	175	2	176	Pp7	15398870	15399044
TP20631	163	1e-87	323	100	163	1	163	Pp7	14756553	14756391
TP33954	64	1e-26	119	98	64	1	64	Pp7	14469048	14468985
TP22397	64	1e-26	119	98	64	1	64	Pp7	14709322	14709259
TP11106	161	5e-84	311	99	161	1	161	Pp7	13373155	13372995
TP18097	174	2e-77	289	95	174	1	174	Pp7	13947923	13947750
TP37439	64	1e-26	119	98	64	1	64	Pp7	15179402	15179339
TP11526	64	2e-19	95.6	93	64	1	64	Pp7	12276204	12276141
TP38516	174	3e-79	295	96	173	2	174	Pp7	11296698	11296526
TP13612	164	8e-86	317	99	164	1	164	Pp7	11131254	11131091
TP13975	64	5e-29	127	100	64	1	64	Pp8	10358708	10358645
TP23743	181	3e-79	295	96	181	1	181	Pp8	2372919	2373097
TP18179	162	3e-82	305	98	162	1	162	Pp8	10969869	10969708
TP15410	154	2e-73	276	98	147	8	154	Pp8	12182454	12182308
TP24844	162	3e-82	305	98	162	1	162	Pp8	13823084	13822923
TP15122	173	5e-84	311	97	173	1	173	Pp8	16519916	16520088
TP15125	147	2e-73	276	98	147	1	147	Pp8	18861531	18861385
TP27616	64	5e-29	127	100	64	1	64	Pp8	21832434	21832371
TP15412	174	9e-92	337	99	174	1	174	Pp8	19668055	19668228
TP14071	64	1e-26	119	98	64	1	64	Pp8	20838353	20838290
TP5689	64	5e-29	127	100	64	1	64	Pp8	18502714	18502777
TP5223	64	1e-26	119	98	64	1	64	Pp8	19723712	19723649
TP2696	176	2e-95	349	100	176	1	176	Pp8	19540160	19539985
TP24705	64	3e-24	111	96	64	1	64	Pp8	18057366	18057429
TP33276	163	5e-87	321	100	162	1	162	Pp8	17600194	17600033
TP9254	64	5e-29	127	100	64	1	64	Pp8	15780123	15780186
TP14084	154	3e-82	305	100	154	1	154	S141	5899	5746
TP17172	64	5e-29	127	100	64	1	64	Pp8	13300793	13300730
TP18466	167	3e-42	172	100	87	1	87	Pp8	13056238	13056152
TP10404	157	8e-55	214	95	144	15	157	Pp8	12870656	12870519
TP23837	165	7e-77	287	96	165	1	165	Pp8	12683550	12683386
TP8457	64	2e-25	115	98	62	3	64	Pp8	2005708	2005647
TP1262	64	2e-10	65.9	84	73	1	64	Pp8	2541858	2541786
TP13896	179	2e-92	339	98	179	1	179	Pp8	497293	497471

[truncated: 3 more sheets: Table S11, Table S12, Table S13]
